# Supplementary material for: Tumor Antigenicity and a Pre-Existing Adaptive Immune Response in Advanced BRAF Mutant Colorectal Cancers
Source: Cancers (Basel). 2022 Aug 16;14(16):3951. doi: 10.3390/cancers14163951 (PMC9405961; doi:10.3390/cancers14163951)
Supplement: Supplementary file 1 [file cancers-14-03951-s001.zip]

Archive with 5 entries (5 files):
- Supplementary Table S1.xlsx
- Supplementary Table S2.xlsx
- Supplementary Table S3.xlsx
- Supplementary Table S4.xlsx
- Supplementary Table S5.csv
