# Supplementary material for: Tumor Antigenicity and a Pre-Existing Adaptive Immune Response in Advanced BRAF Mutant Colorectal Cancers
Source: Cancers (Basel). 2022 Aug 16;14(16):3951. doi: 10.3390/cancers14163951 (PMC9405961; doi:10.3390/cancers14163951)
Supplement: Supplementary file 1 [file cancers-14-03951-s001.zip › Supplementary Table S1.xlsx]

## Sheet: global data_89CRCs & 6 mucosae
	id	BRAF mutation	CATEGORY MMR-CD8	TIS clusters	All Signatures clusters	age	SEX	Site	MMR	istological type	grading	growth pattern	BUDDING	vascular inv	perineural inv	tum stroma (%)	SYN (%)	Ki67 (%)	CD3+ TIL	CD8+TIL	PDL1+ TUM	P53+	STAGE at diagnosis	F-up (dead/alive)	OS months from MD	sites of metastases	TIS	APM	APM Loss	Apoptosis	ARG1	ATM	B Cells	B7-H3	BRCA1	BRCA2	CD45	CD8 T Cells	CTLA4	Cytotoxic Cells	Cytotoxicity	DC	Endothelial Cells	Exhausted CD8	Glycolytic Activity	Hypermutation	Hypoxia	IDO1	IFN Downstream
12-I-5353 BA	1	V600E	3	2	1	73	M	right	MSI	TUB	3	INF	0	1	1	25	0	80	120	1	60	2	IV	1	5	lung/lymph nodes	8.15	6.754	0.5728	5.248	0.486	-0.2199	4.614	5.839	-1.912	-2.053	4.363	5.733	6.3	6.587	7.118	4.371	3.463	6.133	5.641	-1.033	4.965	8.96	6.355
13-I-6757 SA	2	V600E	0	2	2	46	M	left	MSS	MID	3	INF	0	0		10	0	89	42	0	0	80	IV	1	5	na	7.648	6.12	0.4756	5.097	-0.008324	0.4132	6.584	4.385	-2.448	-2.606	4.885	5.198	6.759	5.926	5.663	4.25	3.79	6.297	4.935	0.6317	4.222	5.751	6.308
12-I-4001 BA	3	V600E	3	1	1	65	M	right	MSI	TUB	3	ESP	0	1	0	10	0	66	46	1	20	0	IV	1	5	na	8.267	6.656	1.859	5.362	0.86	-0.1889	4.331	4.062	-0.7357	-1.547	4.868	5.167	6.739	6.024	6.36	4.279	2.817	5.547	5.643	-1.827	4.629	8.356	6.264
10-I-9040	4	V600E	1	2	2	58	F	right	MSI	TUB	2	INF	0	1	0	10	0	85	14	0	20	20	IV	1	15	liver/lymph nodes	7.384	6.265	0.82	4.904	-0.4415	-0.8756	3.684	4.673	-1.967	-2.602	4.309	4.241	6.504	4.963	5.408	3.826	3.161	4.501	5.341	-1.189	4.533	8.092	5.674
16-I-1063 BA	5	V600E	2	2	1	63	M	right	MSS	TUB	3	INF	1	1		20	0	66	15	1	0	70	IV	1	36	peritoneum	7.281	5.744	0.4438	5.384	0.3442	0.4625	5.513	5.337	-3.06	-2.449	4.776	4.776	6.271	5.392	5.365	5.021	3.508	5.224	5.568	0.5621	4.861	4.64	5.463
16-I-4948 BA	6	V600E	3	2	1	82	F	right	MSI	MUC	2	INF	0	0	0	10	0	90	54	1	0	0	IV	1	7	lung/peritoneum	7.565	6.527	0.8096	5.285	0.6503	-0.452	5.313	5.254	-1.681	-2.166	5.215	5.193	7.371	5.688	6.169	4.786	3.813	5.936	5.375	-0.6019	4.695	6.492	5.922
18-I-6902	7	V600E	1	4	2	80	F	right	MSI	MID	3	INF	0	0	0	30	0		5	0		30	IV	1	11	liver, lymph nodes	4.843	3.734	0.6709	5.033	-0.3808	-0.7299	2.115	4.22	-2.491	-2.87	2.839	1.178	4.15	3.511	3.652	4.416	2.61	3.325	5.293	-1.977	5.067	2.811	3.634
10-23622	8	V600E	3	2	1	64	F	right	MSI	CAC	3	INF	1	1	1	15	0	71	12	1	0	80	III	0	109	liver/lymph nodes	7.702	6.156	0.7433	5.082	-0.7861	0.729	8.457	4.336	-1.882	-2.239	6.589	5.788	7.365	6.561	6.439	5.416	4.028	6.154	5.289	-0.08579	4.743	5.528	5.831
07-I-4253	9	D594G	0	3	2	46	M	right	MSS	TUB	2	INF	0	1	1	20	0	45	21	0	0	70	IV	1	26	liver	6.335	5.238	0.4807	5.183	-0.1075	-0.3605	3.035	4.719	-0.8669	-1.695	4.053	4.308	6.12	4.571	4.706	2.938	2.852	4.672	5.241	0.5123	4.366	5.289	5.62
14-I-2687 SA	10	V600E	0	3	2	55	M	right	MSS	TUB	2	INF	0	1	1	30		85	10	0	0	0	III	1	36	liver	6.136	5.165	0.737	5.152	1.139	0.1673	5.153	5.354	-2.706	-1.832	4.728	3.71	6.523	4.541	4.147	5.312	4.427	5.091	5.052	1.039	4.714	3.657	4.994
11-I-14678	11	V600E	0	4	2	65	M	left	MSS	MUC	1	ESP	0			10	0	37	1	0	0	0	III	0	123	lung	6.045	5.636	0.2382	4.908	0.3932	-0.2159	4.215	5.007	-2.265	-2.075	3.972	3.263	5.082	3.775	3.934	4.243	4.11	4.216	4.759	0.7816	3.954	3.89	4.805
14-I-24876	12	V600E	1	4	2	55	M	right	MSI	TUB	2	ESP	0	1	0	10	0	58	5	0	0	0	IV	1	3	liver/peritoneum	4.955	4.932	0.5994	5.284	-0.03856	-0.4947	3.179	4.855	-1.74	-1.504	3.534	4.298	5.464	3.977	4.328	3.928	3.397	3.304	5.183	1.178	4.484	1.851	4.071
11-I-8570	13	V600E	0	3	2	63	F	right	MSS	TUB	2	INF	0	1	1	10		79	2	0	0	60	IV	1	13	liver/peritoneum	6.242	4.69	0.605	4.938	-1.068	0.2007	6.209	5.312	-2.487	-1.761	5.079	3.421	6.131	4.323	4.131	5.135	3.712	4.441	5.373	0.6869	4.503	3.73	5.442
15-I-4147 BA	14	V600E	0	4	2	64	F	left	MSS	MUC	2	INF	0	0	0	20	0	61	1	0	0	50	III	0	63	lung	4.891	5.464	0.6514	4.855	0.3886	0.04551	3.943	4.361	-2.278	-2.11	2.134	3.197	4.116	3.865	3.984	3.719	2.956	4.714	4.817	0.7096	4.008	2.977	4.286
16-I-2646	15	V600E	0	4	2	82	F	right	MSS	TUB	2	INF	1	1	1	20	1	40	1	0	0	60	IV	1	3	liver/peritoneum	6.081	5.63	0.2296	4.842	-0.5498	-0.6658	2.778	4.651	-2.203	-1.561	4.049	4.327	6.068	4.502	4.756	4.549	3.283	4.517	4.973	0.0355	3.446	4.468	4.451
12-I-9743 BA	16	V600E	3	3	2	75	M	right	MSI	MID	3	ESP	0	1	1	5	0	85	108	1	20	0	IV	1	17	liver	6.573	5.126	1.537	4.691	-0.9142	-0.5278	3.585	4.763	-1.065	-1.2	4.01	4.359	5.487	6.012	6.63	3.171	2.587	5.044	5.336	-2.932	4.174	4.295	4.921
13-I-3503 SA	17	V600E	0	2	1	67	F	right	MSS	MUC	2	INF	0	1	1	25	0	12	34	0	0	0	IV	1	9	liver/peritoneum/lung	7.354	5.958	0.243	5.214	0.4893	0.4127	4.08	4.637	-2.715	-1.675	4.922	5.582	7.12	6.025	6.009	4.352	3.453	5.776	5.142	0.9602	4.52	5.004	5.133
13-I-7043 SA	18	V600E	0	2	1	76	M	left	MSS	MUC	3	INF	1	1	1	25	0	79	23	0	0	50	IV	1	4	na	7.683	6.403	0.3413	5.587	1.039	0.9053	7.592	6.205	-2.371	-2.84	6.914	5.733	6.748	5.872	5.621	5.672	4.435	5.887	5.258	1.307	5.011	4.92	6.3
20-M-1441/42	19	V600E	0	4	2	81	M	right	MSS	MUC	3	INF	0	0	0	50				0			IV	1	9	peritoneum	5.55	5.795	0.7386	4.71	0.7464	-0.265	3.588	4.826	-2.374	-2.069	3.545	2.391	5.258	3.325	3.367	4.181	3.146	4.201	5.465	-0.1029	4.412	2.599	6.117
13-I-1596 BA	20	V600E	3	1	1	74	F	right	MSI	CAC	3	INF	1	0	0	5	0	4	103	1	65	1	II	0	98	lymph nodes	9.31	7.096	0.6853	5.761	0.1762	-0.3135	5.623	4.953	-1.653	-1.992	5.581	6.751	7.817	7.612	8.06	5.474	2.813	6.589	5.555	-1.191	4.408	9.364	6.8
13-I-18531 BA	21	V600E	0	3	2	75	F	left	MSS	TUB	3	INF	0	1	0	25	1	68	3	0	0	0	III	1	23	liver/lymph nodes	6.04	5.511	0.6503	4.702	0.8065	-0.6877	3.583	5.227	-2.503	-1.836	3.599	3.066	5.829	4.149	4.457	4.452	3.493	4.396	5.598	0.2095	5.311	3.239	5.54
14-I-15321 BA	22	V600E	2	2	1	75	M	left	MSS	MID	3	INF	1	1	0	20	0	85	74	1	0	90	III	1	15	adrenal gland, bones,lymph nodes	8.248	6.3	0.5755	5.129	0.7239	0.05257	5.138	5.408	-1.961	-2.703	5.072	4.836	6.943	5.821	5.952	7.102	3.715	5.508	5.587	-0.04836	4.959	7.583	5.988
2016-I-9609 A8	23	V600E	1	3	1	78	F	right	MSI	CAC	3	INF	0	0	1	10	0		20	0		20	III	1	2	lymph nodes, peritoneum	6.873	6.23	1.184	5.034	-0.371	-0.06795	3.987	5.251	-1.855	-2.33	4.571	4.354	7.116	5.338	5.315	4.429	3.558	5.504	5.515	-1.032	4.971	4.745	5.822
13-I-17639 BA	24	V600E	1	2	1	77	F	right	MSI	MID	3	INF	0	1	1	40	0	41	11	0	30	25	I	1	9	liver	8.205	5.761	0.7084	5.429	1.104	0.09675	5.771	5.638	-2.031	-2.533	5.637	4.361	7.654	7.143	7.485	5.983	4.141	5.977	5.878	-0.7929	5.615	7.645	6.156
15-I-16786	25	V600E	2	2	2	47	F	right	MSS	IND	3	INF	1	1	1	30	0	66	19	1	20	0	IV	1	1	liver/lung	7.326	6.183	0.5812	5.23	-0.03497	-0.01191	4.609	5.818	-1.495	-3.148	4.947	4.332	6.808	4.646	4.799	4.906	3.649	4.731	5.269	1.6	4.491	4.906	6.481
2016-I-14027 A7	26	V600E	0	3	2	58	M	right	MSS	TUB	2	INF	1	0	0	40	50		4	0		50	III	1	11	peritoneum	5.49	5.389	0.3084	4.904	0.7354	0.08208	4.6	4.977	-2.47	-2.395	4.566	3.58	6.267	4.068	3.91	4.238	3.732	4.699	4.807	0.8592	4.172	3.227	4.707
15-I-9160 BA	27	V600E	3	2	1	78	M	right	MSI	MID	3	ESP	0	1	1	10	0	78	104	1	30	1	IV	1	43	liver/peritoneum/lung	8.085	6.278	1.273	5.13	0.2324	-0.5793	4.012	4.729	-0.7346	-1.858	4.999	5.199	7.108	6.143	6.634	3.984	2.646	5.623	5.604	-1.673	4.205	8.888	6.86
14-I-1044 BA	28	V600E	0	3	2	62	F	left	MSS	TUB	3	INF	1	0	1	25	1	74	10	0	0	65	IV	1	4	na	5.835	5.115	0.4956	4.975	-0.01091	-0.3437	4.655	5.682	-1.485	-2.084	3.933	3.779	5.925	4.226	3.995	4.486	3.704	4.751	5.368	0.5253	4.561	2.802	5.132
13-I-5465 SA	29	V600E	1	4	2	65	M	right	MSI	MUC	2	ESP	0	1	1	10	0	65	2	0	0	0	III	1	14	na	6.161	5.701	0.3444	5.172	0.1307	0.325	5.418	5.108	-2.493	-2.737	4.521	3.849	5.93	4.801	5.039	4.443	4.367	5.051	5.464	-0.3764	5.17	2.868	4.945
2016-I-16520 A2	30	V600E	3	3	2	72	M	left	MSI	MUC	3	INF	0	0	0	30	0		24	1		0	III	1	29	lymph nodes, peritoneum, lung	6.471	5.417	0.7299	5.048	1.238	-0.4118	3.656	5.158	-1.508	-1.593	3.278	3.709	6.073	5.187	5.372	4.655	3.011	4.499	5.382	-1.803	4.604	5.354	5.341
15-I-12912 BA	31	V600E	1	3	2	79	F	right	MSI	TUB	3	INF	1	0	0	25	0	61	12	0	0	5	IV	1	6	liver	6.303	5.281	0.1859	5.323	-0.05105	-0.4576	3.573	5.407	-1.863	-2.421	4.067	3.992	5.819	4.57	4.791	5.432	3.406	4.902	5.467	-0.6403	4.929	2.504	5.078
13-I-6487 GA	32	D594G	0	3	2	80	M	left	MSS	TUB	2					10	0	72	0	0	0	0	IV	1	29	liver/lymph nodes	6.129	5.347	0.5667	5.24	8.416	-0.4617	3.203	4.995	-2.049	-1.376	3.791	4.141	4.555	5.03	4.798	5.443	3.408	5.479	5.173	0.08468	4.229	2.627	4.911
13-I-5620 GA	33	V600E	0	2	1	71	F	right	MSS	TUB	2	INF	0	0	0	20	0	73	7	0	0	20	III	1	31	lung,lymph nodes	7.196	6.114	0.8818	5.41	-0.6145	-0.5076	3.957	5.696	-2.091	-2.844	4.971	4.132	6.586	4.742	4.974	5.127	3.937	5.497	5.592	-0.08843	5.218	7.254	6.048
2014-I-7161 B7	34	V600E	0	4	2	74	M	right	MSS	TUB	2	INF	1	0	0	20	0		8	0		60	III	1	11	liver, lymph nodes, peritoneum, lung	5.756	5.187	0.8336	5.444	-0.1441	-0.02381	4.616	4.618	-1.609	-1.278	3.256	3.349	6.152	3.995	4.204	3.042	2.846	4.432	5.039	0.6944	3.745	3.208	5.174
16-I-1415 SA	35	V600E	3	2	1	77	F	right	MSI	MANEC	2	ESP	0	1	1	10	60	75	24	1	70	10	IV	1	5	lung/peritoneum	7.582	5.995	1.214	5.095	0.4463	-0.2215	4.176	5.187	-2.446	-3.052	4.465	4.971	6.879	5.296	5.636	5.997	3.113	5.16	5.475	-1.183	5.266	6.894	6.398
16-I-14942	36	V600E	0	3	2	52	M	right	MSS	TUB	2	INF	1	1	1	55	0	37	17	0	0	30	IV	1	23	peritoneum	5.794	5.261	0.8479	4.843	0.001312	-0.2231	4.704	5.341	-3.725	-3.365	4.61	3.513	6.314	4.373	4.449	5.615	3.681	4.866	5.04	1.975	4.738	2.237	5.269
17-I-17737 1A3	37	V600E	1	3	1	81	F	right	MSI	TUB	2	INF	1	1	0	20	0	70	22	0	5	40	IV	1	29	liver	6.463	5.256	0.7147	5.509	1.355	-0.1086	4.955	5.053	-1.64	-1.846	4.341	4.624	6.112	5.573	5.791	4.836	4.134	5.214	5.863	-1.312	5.296	5.122	5.373
16-I-10209 GA	38	V600E	3	2	2	80	F	right	MSI	MID	3	ESP	0	0	0	5	0	73	45	1	10	5	III	1	22	peritoneum	7.061	6.068	1.738	4.444	-0.1573	-0.4487	3.095	4.22	-1.179	-2.462	4.261	4.018	6.643	5.478	5.96	4.57	3.371	5.274	5.375	-1.229	3.993	6.639	5.795
09-I-8710 SA	39	V600E	0	3	1	78	F	left	MSS	TUB	2	INF	1	0	1	50	10	51	4	0	0	80	IV	1	5	liver/lung	6.894	6.196	0.3771	5.206	-0.8899	-0.1519	3.796	5.817	-1.614	-1.893	4.281	3.491	6.364	4.444	4.407	4.778	3.932	4.672	5.363	1.113	5.035	4.104	6.116
17-I-228	40	V600E	0	4	2	81	F	right	MSS	TUB	2	INF	0	0	1	25	1	95	5	0	0	0	IV	1	4	liver/lung	5.848	6.029	0.548	4.215	-0.5298	-0.02987	3.635	4.715	-2.464	-2.325	2.917	3.569	5.474	3.898	4.045	3.919	3.567	4.235	4.806	0.8131	3.835	2.71	5.932
15-I-13459 BA	41	V600E	0	3	1	64	F	right	MSS	MANEC	2	INF	0	0		20	30	75	4	0	0	0	IV	1	5	na	6.841	6.377	0.5898	5.477	1.755	0.04195	5.049	5.266	-2.359	-1.789	4.725	3.715	5.788	5.112	5.1	5.063	3.952	4.923	5.347	0.5401	5.417	4.136	5.551
13-I-28955	42	V600E	3	1	1	53	M	right	MSI	MID	3	INF	0	1	0	10	0	80	138	1	85	10	III	0	75	spleen	9.19	6.675	1.23	5.435	-0.6749	-0.3874	5.101	5.019	-1.497	-1.575	5.743	6.235	7.461	6.896	7.344	6.273	3.566	6.537	5.608	-0.9152	4.722	9.764	6.359
16-I-16431 BA	43	V600E	3	3	2	60	F	right	MSI	MUC	2	INF	0	0	1	10	0	89	33	1	5	5	IV	1	19	liver/peritoneum	6.769	5.539	0.7334	5.007	-0.7868	-0.5598	3.892	5.056	-2.13	-2.215	3.884	3.354	6.388	4.764	4.741	4.555	3.726	4.674	5.614	-0.4509	4.894	6.395	5.82
07-I-4197 SA	44	V600E	0	3	2	79	F	left	MSS	MUC	3	ESP	0	0	1	10	10	42	1	0	0	0	III	1	7	na	6.18	5.891	0.7807	5.097	1.451	0.3803	5.09	3.858	-2.277	-1.234	3.912	3.907	6.252	4.621	4.425	4.285	3.772	5.485	5.207	0.08761	4.068	3.729	4.622
15-I-43	47	V600E	0	4	2	70	F	left	MSS	MANEC	3	INF	0	1	1	20	60	80	8	0	0	70	III	1	1	brain	5.383	4.736	0.3925	4.746	-0.8422	0.3571	2.254	3.604	-2.092	-1.809	3.108	2.795	6.116	3.589	3.749	2.7	2.899	4.52	5.036	0.7262	4.267	2.733	4.239
17-I-16775	48	V600E	3	2	1	74	F	right	MSI	MUC	3	INF	1	1	0	30	0		71	1		0	IV	1	1	lymph nodes (and liver and bone mts from breast cancer)	7.358	5.955	0.8362	5.431	1.487	-0.2814	3.997	5.307	-1.694	-2.3	4.821	5.25	6.428	6.227	6.527	6.121	4.377	5.788	5.734	-0.4345	5.183	5.85	5.852
15-I-13040	49	V600E	2	-	2	77	M	right	MSS	TUB	3	INF	1	0	0	40	0	53	37	1	0		III	0	71	NED	6.596	6.449	0.7098	5.34	-0.6132	0.07375	4.027	4.808	-2.068	-1.01	4.885	3.074	6.645	4.721	4.747	4.259	3.236	4.708	4.947	1.42	4.023	4.26	5.327
14-I-25247	50	V600E	3	2	2	78	F	right	MSI	MUC	3	ESP	0	0	0	20	0			1			II	1	8	peritoneum	7.707	6.006	1.401	5.3	-1.749	-0.9369	3.024	4.65	-0.9567	-1.309	4.849	4.695	6.319	5.311	5.505	3.918	2.179	4.88	4.946	-1.66	4.365	7.996	6.643
14 I 3658 BA	51	V600E	3	-	2	67	F	right	MSI	TUB	3	INF	1	1	1	5	0	26	37	1	0		III	0	80	NED	6.449	5.774	1.301	5.3	-0.1348	-0.9261	3.633	4.701	-2.034	-1.975	4.914	3.318	6.876	5.272	5.334	3.851	3.196	4.627	5.594	-1.688	4.634	4.884	5.155
15-I-21806	52	V600E	3	-	1	75	F	right	MSI	MID	3	INF	0	0	0	<5	0	87	180	1	10		II	1	36	NED	8.82	6.351	0.3851	4.819	0.4764	0.1806	7.344	4.124	-1.321	-1.263	6.482	5.73	8.847	7.712	7.97	5.301	3.669	7.032	5.264	-0.358	4.019	7.462	6.318
10-I-3985 Lecco	53	V600E	0	4	2	65	M	right	MSS	MANEC	3	INF	0	1	1	10	60	70	20	0		90	III	1	1	na	5.547	5.444	0.4862	4.701	1.358	0.3066	4.204	5.076	-3.048	-1.512	4.27	3.852	5.588	3.977	3.925	4.25	3.144	4.895	5.11	0.7206	4.101	1.844	4.772
17-I-19279 1A1	54	V600E	3	2	2	77	F	right	MSI	MUC	2	ESP	0	1	0	20				1			III	1	12	lymph nodes, peritoneum	7.321	5.802	1.638	5.214	-1.626	-1.065	3.104	4.671	-1.847	-2.35	3.908	4.16	6.266	5.495	6.027	3.327	2.541	4.58	5.315	-2.453	3.609	9.217	6.149
18-I-29698	55	V600E	2	2	1	76	F	right	MSS	TUB	2	INF	1		1	50	0		18	1		0	IV	0	18	liver, lung	8.095	6.157	1.2	5.059	0.5249	0.2709	5.695	5.597	-2.182	-2.124	6.386	5.388	8.933	6.124	6.195	6.577	4.519	6.015	5.044	1.099	4.166	5.413	7.04
19-I-11187 GA	56	V600E	3	3	2	74	M	left	MSI	MUC	3	INF	0	1	0	20				1			III	0	8	liver, lung, lymph nodes	6.28	6.784	1.439	4.717	0.1161	-0.6607	3.682	4.976	-1.639	-2.671	4.291	3.249	6.119	4.451	4.457	4.807	3.901	4.6	5.081	-0.8219	4.246	4.412	5.366
15-I-20748	57	V600E	1	-	2	79	F	right	MSI	TUB	2	INF	0	0	0	20	0	68	12	0	0		II	0	64	NED	5.793	4.896	0.382	5.068	-0.6034	-0.9773	3.43	4.891	-1.432	-2.517	3.904	4.299	5.093	4.743	4.947	3.699	3.421	4.039	5.268	-0.7163	4.546	3.582	4.891
16-I-15276 BA	58	V600E	3	-	1	81	F	right	MSI	MUC	2	INF	0	0	0	10		63	32	1			III	0	51	NED	8.036	7.285	1.74	5.164	-0.9498	-0.3149	4.274	5.024	-1.961	-2.528	5.292	4.061	6.796	6.69	7.356	4.388	2.925	5.526	5.396	-1.686	4.319	9.253	7.124
15-I-206	59	V600E	3	-	1	79	M	right	MSI	TUB	3	ESP	0	1	0	20	0	52	94	1	5	10	II	1	32	NED	9.36	7.063	1.124	5.376	0.3908	-0.2109	5.532	4.692	-1.732	-1.996	6.581	7.063	7.739	7.667	7.939	5.2	3.496	6.945	5.246	-0.4788	3.974	9.559	6.259
16-I-15742	60	V600E	3	-	2	57	F	right	MSI	MUC	2	INF	0	0	1	10	0	62	14	1	0		I	0	54	NED	7.093	6.222	0.5062	5.013	-0.5919	-0.6227	5.722	5.13	-1.187	-2.056	5.392	5.02	7.013	5.658	5.952	4.589	3.96	5.232	5.437	-0.5284	4.215	5.007	5.467
15-I-4344	61	V600E	0	2	1	62	F	right	MSS	MANEC	3	INF	0	1	1	25	50	88	36	0	0	70	IV	1	26	peritoneum	7.434	5.96	0.7888	5.654	0.3653	0.3034	6.06	5.883	-3.576	-2.728	5.452	5.841	7.223	5.783	5.536	4.441	4.169	5.963	4.734	0.9188	4.034	5.051	5.395
19-I-10652	62	V600E	2	3	1	83	M	left	MSS	MUC	2	INF	0	0	0	50	0		26	1		0	IV	1	10	peritoneum	6.82	6.036	0.7333	4.63	0.104	-0.1861	5.039	4.101	-2.516	-0.3478	5.394	5.635	6.115	5.534	5.582	4.164	3.763	5.676	4.984	0.4566	4.553	3.989	5.573
19-I-6422 GA	63	V600E	2	3	1	59	M	right	MSS	MUC	2	INF	1	1	1	50				1			IV	0	13	peritoneum	6.805	6.519	0.501	5.382	-0.1985	-0.01163	4.503	5.32	-2.108	-2.164	4.897	4.256	5.92	5.085	5.171	3.897	3.355	4.989	5.371	0.3458	5.226	5.005	6.401
19-I-15046 SA	64	V600_K601>E	2	4	2	77	F	right	MSS	MUC	2	ESP	0	0	0	10				1			IV	0	10	liver	5.508	5.04	0.8412	5.283	1.326	-0.1745	3.636	5.527	-1.445	-1.844	5.516	2.958	5.472	4.877	5.327	5.55	4.128	4.854	5.802	0.1525	5.504	2.068	4.834
11-I-11734/AIII	65	V600E	1	-	2	64	F	right	MSI	MID	3	INF	0	0	0	25	0	147	2	0			III	0	119	NED	5.543	5.055	1.73	4.399	-0.02243	0.01701	3.341	5.229	-2.274	-1.838	4.265	3.961	5.638	4.212	4.271	4.497	3.106	4.483	5.792	-0.2815	5.206	3.353	3.846
07-I-8261 BA	66	K601E	2	3	2	67	M	left	MSS	TUB	2	ESP	0	0	1	5	0	72	54	1	0		II	1	31	na	7.122	6.294	1.613	4.948	1.56	-1.335	4.34	5.243	-1.284	-0.6203	5.352	5.473	7.571	5.018	4.987	4.2	2.948	4.778	5.237	0.865	4.437	6.129	4.728
13-I-10783 BA	67	V600E	3	-	1	73	F	right	MSI	MUC	2	INF	1	0	1	25	0	72	7	1	0		III	0	93	NED	7.753	7.214	0.5617	5.759	1.11	0.2306	6.017	6.514	-1.471	-2.106	5.732	4.534	7.133	6.146	6.356	4.909	4.483	5.621	5.885	-1.17	5.292	7.004	6.662
15-I-24961	68	V600E	3	-	1	66	M	left	MSI	MID	3	INF	0	0	0	10	0	172	4	1			II	0	65	NED	8.312	7.426	1.198	5.528	0.05037	-0.8124	4.796	5.561	-1.71	-2.1	5.311	5.432	6.711	6.955	7.446	5.714	3.238	5.879	5.875	-1.265	4.764	7.415	6.657
20-I-7748 1A4	69	V600E	3	2	1	88	F	right	MSI	MUC	3	INF	0	0	0	50				1			IV	1	10	peritoneum, lymph nodes	7.46	6.116	2.105	5.174	5.228	-1.04	5.884	5.271	-2.225	-0.8323	4.28	6.429	7.455	5.978	6.304	5.838	4.369	4.889	5.362	-0.338	4.9	7.84	6.224
2019-I-9900 B3	70	V600E	3	2	1	82	F	right	MSI	MUC	2	ESP	0	0	0	40	0		12	1		0	III	1	10	lymph nodes, lung	6.738	5.108	0.5234	4.888	0.7062	0.1423	4.659	6.11	-2.437	-2.169	5.403	3.935	6.37	5.518	5.697	5.201	4.619	5.199	5.401	-0.08815	5.059	6.101	5.252
18-I-8713 BA	71	V600E	2	2	1	65	M	left	MSS	TUB	2	INF	0	1	1	60				1			III	0	21	liver	7.266	5.956	0.2728	5.046	-0.1332	0.5011	5.068	5.965	-2.859	-3.118	5.597	4.752	7.331	5.326	5.304	5.553	4.468	5.49	4.862	1.526	4.356	5.359	5.54
16-I-12447 BA	72	V600E	3	-	1	79	F	right	MSI	CAC	3	INF	1	1	1	5	0	79	8	1	1		III	0	55	NED	7.769	6.653	0.7594	5.17	0.5231	0.01809	5.087	5.431	-2.135	-2.235	5.957	5.259	6.961	6.147	6.308	6.442	5.157	6.289	5.266	0.2152	4.755	6.098	6.172
18-I-7651	73	V600E	2	2	1	74	F	left	MSS	MUC	2	INF	0	1	0	5	0		34	1		0	IV	1	24	kidney, peritoneum	8.18	6.131	0.5673	4.967	0.7983	0.4271	5.56	4.991	-1.895	-2.08	6.634	6.42	8.962	6.834	6.562	5.109	4.005	6.641	5.249	0.1813	4.167	5.607	5.747
19-I-1964 BA	74	V600E	1	3	1	76	M	left	MSI	TUB	2	INF	0	1	0	20				0			III	1	16	lung, peritoneum	6.477	6.196	1.322	5.004	-0.1014	-0.4618	4.879	5.534	-1.621	-1.867	4.944	4.518	6.364	5.224	5.338	4.29	3.589	5.268	5.503	-0.5388	4.917	3.242	6.186
17-I-19279 1B1	75	V600E	2	-	1	77	F	right	MSS	MUC	2	ESP	0	1	0	20				1			III	1	12	lymph nodes, peritoneum	6.722	5.896	0.6219	5.459	1.337	0.04867	5.746	4.552	-2.237	-2.757	4.623	4.942	7.008	5.017	5.08	4.215	3.85	5.437	4.986	0.1538	4.425	5.008	5.418
14-I-22615	76	V600E	1	3	1	76	F	right	MSI	MUC	2	ESP	0	1	0	10	0	58	5	0	0	0	III	1	3	liver, lymph nodes,peritoneum	6.638	5.845	0.6949	5.322	-0.4252	-0.1736	5.447	5.175	-1.903	-1.79	5.574	5.238	6.1	5.935	5.939	5.593	4.81	5.671	5.327	-0.07188	4.857	3.736	5.215
15-I-9242 GA	77	V600E	na	3	2	66	F	right	MSI	TUB	3	INF				20	0	86	3		0	30	III	1	10	peritoneum, lymph nodes	5.653	5.352	0.3073	4.906	1.032	-0.3066	5.246	5.358	-1.59	-2.36	4.096	3.603	5.431	4.779	4.775	5.518	3.603	5.21	5.279	-0.09573	4.85	3.404	5.026
12-I-14110	78	V600E	0	3	1	55	M	left	MSS	TUB	2	INF	0	0	0	30	0	41	1	0	0	0	III	1	4	bones, paravertebral	6.316	5.029	0.7	5.166	1.542	-0.08534	5.341	5.142	-1.821	-2.999	5.116	4.728	6.912	4.639	4.421	5.479	3.351	5.256	5.502	0.3859	4.719	4.334	5.837
15-I-2791 BA	79	V600E	0	3	2	50	F	left	MSS	TUB	2	INF		0		20	10	44	1	0	0	70	IV	1	5	liver, peritoneum,lymph nodes, lung, ovaries	7.115	6.527	0.6789	5.135	0.7544	-0.3264	5.22	5.112	-2.049	-2.731	4.762	4.894	6	4.89	5.188	4.626	3.822	6.04	5.32	1.061	4.639	4.995	6.528
15-I-4607 BA	80	V600E	0	2	1	80	F	left	MSS	MUC	2	ESP	0	0	1	15	0	88	6	0	0	50	III	1	3	lung, peritoneum	6.845	6.233	0.4767	5.025	-0.2916	-0.35	5.351	5.883	-1.688	-2.092	5.409	4.313	6.94	4.662	4.717	5.768	4.061	4.598	5.551	0.2225	4.697	3.745	6.386
10-I-11067 SA	81	V600E	1	4	2	54	M	right	MSI	MUC	3	INF	0	0	1	10	0	54	0	0	0	60	III	1	7	psoas	5.384	4.783	0.7641	5.598	0.6027	0.0346	4.594	6.034	-1.927	-2.218	4.269	3.041	4.626	4.185	4.109	4.633	4.149	4.588	5.474	-0.5511	5.443	2.039	4.784
16-I-3476 SA	82	V600E	0	2	1	69	F	na	MSS	TUB	3	INF	0	1	1	25	10	81	14	0	0	90	IV	1	2	na	7.528	5.886	0.3568	4.994	1.166	0.1292	5.527	5.247	-2.147	-2.275	5.269	4.992	7.814	5.574	5.516	5.177	4.186	6.167	5.211	0.4561	3.975	4.191	5.658
16-I-5282 BA	83	V600E	0	3	2	76	F	right	MSS	TUB	2					na	0	59	13	0	0	1	IV	1	8	liver, peritoneum,lymph nodes, lung	6.297	6.305	0.4257	5.185	0.2665	-0.5144	5.046	4.381	-2.646	-2.432	4.228	4.352	5.674	4.843	4.855	4.926	3.822	5.239	5.216	0.7433	4.532	4.998	5.587
14-I-7778 SA	84	V600E	0	4	2	76	F	right	MSS	TUB	2				0	25	0	70	4	0	0	30	IV	1	8	lymph nodes, peritoneum	5.621	5.357	0.4949	4.873	0.5098	-0.1894	4.727	5.405	-2.153	-1.985	4.47	3.101	6.027	4.452	4.517	5.344	4.576	5.173	5.215	-0.09094	4.402	3.415	4.688
10-I-11485	85	V600E	0	2	1	55	F	right	MSS	MANEC	2	INF	0	0	1	25	40	16	0	0	0	60	IV	1	21	liver, lymph nodes	7.224	5.49	0.5669	4.76	0.6454	0.1572	5.182	4.702	-2.744	-2.975	5.647	4.483	6.668	6.198	6.215	6.222	5.959	6.025	4.839	1.579	4.405	4.338	5.482
16-I-28434/1A2	86	V600E	0	3	1	80	F	left	MSS	TUB	2	INF	0	0	0	10	90	55	7	0	0	55	IV	1	33	liver, lymph nodes	6.289	5.649	1.22	5.966	1.941	-0.5425	6.056	5.808	-1.071	-0.5637	4.397	5.315	4.961	5.243	5.598	4.347	3.928	4.822	5.621	0.9299	5.588	4.033	4.833
04-11378 GA	87	V600E	1	-	1	67	F	right	MSI	MUC	2	INF	0	0	0	10	0	61	0	0	0		III	1	19	NED	6.378	5.785	0.432	5.438	2.389	0.09314	5.215	6.161	-1.875	-1.934	4.597	4.147	6.756	5.051	5.061	5.233	5.283	5.707	5.452	-0.4255	4.887	3.318	4.945
16-I-21583	88	V600E	3	3	1	67	M	right	MSI	TUB	3	na					0	96	48	1	10	10	IV	1	13	peritoneum, lymph nodes, liver	6.977	4.882	1.115	5.265	1.408	-0.6949	5.742	4.83	-1.071	-1.323	4.406	4.756	6.541	5.212	5.52	4.783	3.424	5.858	5.685	-1.176	4.719	4.73	5.218
16-I-14667 BA	89	V600E	1	2	1	80	M	right	MSI	MUC	3	ESP	0	1	0	10	0	80	1	0	0	0	IV	1	6	peritoneum	7.245	5.739	0.5889	4.803	1.338	-0.05892	5.036	6.197	-2.493	-2.721	5.024	5.264	6.22	5.765	5.937	5.875	4.442	5.839	5.39	-0.006876	5.271	5.527	5.487
13-I-22971	90	V600E	0	3	1	44	M	left	MSS	TUB	3		0	0	0	50	0	92	13	0	0	0	IV	1	12	liver, lung	6.026	5.337	0.6557	4.926	3.096	-0.7173	6.511	5.61	-0.8635	-1.779	4.703	5.043	7.101	5.126	5.418	5.575	4.858	5.806	5.575	0.06487	5.211	2.899	4.654
15-I-21482	91	V600E	0	2	1	67	F	right	MSS	TUB	3					50	0	60	4	0	0	5	IV	1	4	liver, peritoneum	7.439	5.685	0.4636	5.337	4.297	-0.01724	7.22	4.686	-0.6109	-1.691	4.878	5.776	7.79	5.668	5.716	6.733	4.875	6.636	5.192	0.3743	5.567	6.603	6.37
17-I-11127	N1	-	4	-	-	-	-	-	-	-	-	-	-	-	-	-	-	-	-	-	-	-	-	-	-	-	6.496	5.752	0.9082	4.83	1.925	0.08276	7.077	4.414	-2.014	-2.671	6.265	4.164	6.664	5.089	4.778	5.003	4.291	5.67	5.648	0.8076	4.948	4.193	4.959
17-I-9882	N2	-	4	-	-	-	-	-	-	-	-	-	-	-	-	-	-	-	-	-	-	-	-	-	-	-	6.03	5.799	1.18	5.324	1.525	0.1413	6.825	3.744	-3.879	-3.792	5.428	4.889	6.455	5.37	4.707	4.603	3.931	5.499	5.262	1.043	5.036	3.607	4.499
18-I-20793	N3	-	4	-	-	-	-	-	-	-	-	-	-	-	-	-	-	-	-	-	-	-	-	-	-	-	6.558	5.809	0.9351	4.844	1.335	-0.1753	6.647	3.514	-2.349	-3.055	5.343	4.515	5.647	5.349	5.236	5.99	3.659	5.949	5.255	0.8218	4.583	4.239	4.862
20-I-11533	N4	-	4	-	-	-	-	-	-	-	-	-	-	-	-	-	-	-	-	-	-	-	-	-	-	-	5.705	5.312	0.879	4.689	2.697	-0.5785	5.5	3.948	-2.643	-3.228	5.237	4.256	5.569	4.764	4.469	5.947	4.026	5.381	5.169	1.195	4.519	2.166	4.566
20-I-13485	N5	-	4	-	-	-	-	-	-	-	-	-	-	-	-	-	-	-	-	-	-	-	-	-	-	-	6.423	4.938	1.18	4.959	1.248	-0.2446	6.111	4.349	-2.358	-2.48	5.353	4.879	5.576	5.056	4.849	5.805	3.891	5.718	5.092	0.9488	4.52	3.515	4.835
20-I-18368	N6	-	4	-	-	-	-	-	-	-	-	-	-	-	-	-	-	-	-	-	-	-	-	-	-	-	5.965	5.588	1.471	4.428	0.8919	-0.2388	5.7	3.768	-2.564	-2.793	4.92	3.798	5.813	4.618	4.014	5.576	3.304	5.363	4.977	1.113	4.348	3.851	4.625
marked in yellow: two CRCs from the same patient
white box: data not available
[truncated: 31 more columns]
