# Supplementary material for: Tumor Antigenicity and a Pre-Existing Adaptive Immune Response in Advanced BRAF Mutant Colorectal Cancers
Source: Cancers (Basel). 2022 Aug 16;14(16):3951. doi: 10.3390/cancers14163951 (PMC9405961; doi:10.3390/cancers14163951)
Supplement: Supplementary file 1 [file cancers-14-03951-s001.zip › Supplementary Table S2.xlsx]

## Sheet: Foglio1
Primary Antibody	Clone	Working Solution	Treatment
CD3 (rabbit monoclonal)	2GV6	Pure	MW 5 min ×2 CB, pH 6
CD8 (rabbit monoclonal)	SP57	1:2	MW 5 min ×2 CB, pH 6
PD-L1 (rabbit monoclonal)	SP142	1:40	MW 5 min ×4 EDTA, pH 8
p53 (mouse monoclonal)	DO-7	1:500	MW 5 min ×4 CB, pH 6
Ki-67 (mouse monoclonal)	MIB-1	1:100	MW 5 min ×4 CB, pH 6
Synaptophysin (rabbit polyclonal)	Polyclonal	1:2	MW 5 min ×4 CB, pH 6
Abbreviations: CB = citric acid antigen retrieval buffer; EDTA = ethylenediaminetetraacetic acid; MW = microwave antigen retrieval solution.
