# Supplementary material for: Tumor Antigenicity and a Pre-Existing Adaptive Immune Response in Advanced BRAF Mutant Colorectal Cancers
Source: Cancers (Basel). 2022 Aug 16;14(16):3951. doi: 10.3390/cancers14163951 (PMC9405961; doi:10.3390/cancers14163951)
Supplement: Supplementary file 1 [file cancers-14-03951-s001.zip › Supplementary Table S3.xlsx]

## Sheet: All Signatures
"All Signatures" results table provides the fold-change values for each signature used to generate the Figure 2a.
This table reports the signature name, variable, group/response, Log(2) transformed fold change,
95% lower confidence of the mean limit, 95% upper confidence of the mean limit, students t-test distribution score,
unadjusted significance (p-value), and significance adjusted for multiple tests (FDR).
Signature name	variable	group	logFC	lcl95	ucl95	t statistic	p value	p adjust
MLH1	MMR	MSI	-1321	-1564	-1078	-10.79	6.227e-15	7.693e-13
Proliferation	MMR	MSI	0.5672	0.3477	0.7866	5134	0.000001614	0.0001278
Cytotoxicity	MMR	MSI	0.989	0.6018	1376	5074	0.000002069	0.0001278
Glycolytic Activity	MMR	MSI	0.258	0.1438	0.3723	4487	0.00002121	0.001048
IDO1	MMR	MSI	1665	0.8999	2.43	4323	0.00003945	0.001624
RAD51	MMR	MSI	0.5103	0.2703	0.7503	4224	0.00005705	0.002014
Cytotoxic Cells	MMR	MSI	0.7598	0.3909	1129	4092	0.00009289	0.00255
Myeloid Inflammation	MMR	MSI	0.7112	0.3604	1062	4027	0.0001172	0.002895
PD-L1	MMR	MSI	0.8987	0.4405	1357	3896	0.000187	0.004201
BRCA1	MMR	MSI	0.4067	0.1687	0.6446	3396	0.001019	0.01936
ATM	MMR	MSI	-0.2846	-0.4597	-0.1095	-3229	0.001732	0.03056
IFN Gamma	MMR	MSI	0.7526	0.2602	1245	3036	0.003128	0.05152
TIS	MMR	MSI	0.5398	0.1373	0.9423	2664	0.009142	0.1329
Immunoproteasome	MMR	MSI	0.373	0.05422	0.6918	2324	0.02234	0.3067
Mast Cells	MMR	MSI	-0.5047	-0.983	-0.02637	-2096	0.03887	0.5055
Neutrophils	MMR	MSI	0.3661	0.003498	0.7288	2006	0.04788	0.5804
Inflammatory Chemokines	MMR	MSI	0.3871	0.001156	0.773	1992	0.04933	0.5804
Hypoxia	MMR	MSI	0.1912	-0.01374	0.3962	1853	0.06709	0.7534
PD-L2	MMR	MSI	0.3124	-0.03362	0.6584	1793	0.07624	0.819
TIGIT	MMR	MSI	0.3487	-0.09709	0.7944	1554	0.1237	1
ARG1	MMR	MSI	-0.4427	-1009	0.1239	-1552	0.1241	1
CD8 T Cells	MMR	MSI	0.3146	-0.1096	0.7389	1473	0.1442	1
IFN Downstream	MMR	MSI	0.216	-0.0925	0.5245	1391	0.1677	1
APM	MMR	MSI	0.1896	-0.08285	0.4621	1383	0.1702	1
MHC2	MMR	MSI	0.2623	-0.1244	0.649	1348	0.1812	1
Endothelial Cells	MMR	MSI	-0.1838	-0.4625	0.0949	-1.31	0.1935	1
Lymphoid	MMR	MSI	0.1847	-0.1066	0.4759	1.26	0.211	1
Stroma	MMR	MSI	-0.2169	-0.5741	0.1403	-1206	0.2309	1
MSH2	MMR	MSI	0.1013	-0.07188	0.2745	1162	0.2483	1
IL10	MMR	MSI	-0.2298	-0.6395	0.1798	-1115	0.268	1
Apoptosis	MMR	MSI	0.06725	-0.06998	0.2045	0.9735	0.3329	1
PD-1	MMR	MSI	0.1642	-0.2117	0.5401	0.8676	0.3879	1
Exhausted CD8	MMR	MSI	0.1351	-0.1757	0.4459	0.8637	0.3901	1
B Cells	MMR	MSI	-0.2085	-0.6918	0.2749	-0.8568	0.3938	1
Myeloid	MMR	MSI	0.1125	-0.1654	0.3904	0.8043	0.4234	1
NOS2	MMR	MSI	0.2537	-0.4255	0.933	0.7421	0.46	1
NK Cells	MMR	MSI	0.1385	-0.2487	0.5256	0.7106	0.4792	1
T Cells	MMR	MSI	0.1341	-0.2493	0.5174	0.6947	0.489	1
CTLA4	MMR	MSI	0.1197	-0.2642	0.5036	0.6194	0.5372	1
CD45	MMR	MSI	0.11	-0.2593	0.4794	0.5918	0.5555	1
Treg	MMR	MSI	-0.1007	-0.4745	0.273	-0.5355	0.5936	1
Macrophages	MMR	MSI	-0.05725	-0.3925	0.2781	-0.3392	0.7353	1
TH1 Cells	MMR	MSI	-0.06926	-0.5096	0.371	-0.3125	0.7554	1
MAGEs	MMR	MSI	0.07451	-0.4519	0.6009	0.2812	0.7792	1
DC	MMR	MSI	0.04693	-0.3155	0.4094	0.2572	0.7976	1
TGF-Beta	MMR	MSI	0.02673	-0.2775	0.3309	0.1745	0.8618	1
B7-H3	MMR	MSI	0.019	-0.2222	0.2602	0.1565	0.876	1
BRCA2	MMR	MSI	-0.01961	-0.2721	0.2329	-0.1543	0.8777	1
NK CD56dim	MMR	MSI	0.02682	-0.4604	0.5141	0.1094	0.9132	1

## Sheet: All Genes
"All Genes" results table provides the fold-change values for each signature used to generate the Figure 2b.
This table reports the signature name, variable, group/response, Log(2) transformed fold change,
95% lower confidence of the mean limit, 95% upper confidence of the mean limit, students t-test distribution score,
unadjusted significance (p-value), and significance adjusted for multiple tests (FDR).
Gene name	variable	group	logFC	lcl95	ucl95	t statistic	p value	p adjust
MLH1	MMR	MSI	-1321	-1566	-1075	-10.69	9.104e-15	4.915e-11
EPM2AIP1	MMR	MSI	-1238	-1.51	-0.9653	-9026	2.768e-11	7.471e-08
TYMS	MMR	MSI	1035	0.765	1305	7613	2.394e-08	4.308e-05
KIF2C	MMR	MSI	0.6968	0.442	0.9516	5432	4.61e-07	0.0001915
IHH	MMR	MSI	-1839	-2416	-1262	-6.33	9.081e-06	0.00001226
TNFRSF10B	MMR	MSI	0.638	0.4295	0.8466	6077	2.809e-05	0.00003033
TNFSF9	MMR	MSI	1504	1006	2002	6001	3.926e-05	0.00003532
EXO1	MMR	MSI	0.8025	0.5345	1.07	5948	4.954e-05	0.0000382
FCGRT	MMR	MSI	-0.7266	-0.976	-0.4773	-5789	9.963e-05	0.00006723
TNFRSF10D	MMR	MSI	0.7991	0.5219	1076	5727	0.0001303	0.00007817
SMAP1	MMR	MSI	-0.5774	-0.785	-0.3698	-5526	0.0003093	0.000167
CXCL14	MMR	MSI	-2144	-2925	-1363	-5455	0.0004184	0.0001915
HELLS	MMR	MSI	0.7263	0.4611	0.9915	5439	0.0004465	0.0001915
SREBF1	MMR	MSI	0.6055	0.3816	0.8294	5373	0.0005919	0.0002283
GNLY	MMR	MSI	1.35	0.848	1852	5.34	0.0006774	0.0002438
GBP1	MMR	MSI	1191	0.7439	1637	5295	0.0008195	0.0002765
TBXAS1	MMR	MSI	-0.7681	-1061	-0.475	-5206	0.000001185	0.0003533
CXCL3	MMR	MSI	1278	0.7898	1767	5198	0.000001228	0.0003533
TGFBR2	MMR	MSI	-0.743	-1027	-0.4589	-5195	0.000001243	0.0003533
CXCL1	MMR	MSI	1.37	0.8392	1902	5125	0.000001661	0.0004483
KLRD1	MMR	MSI	0.8424	0.5135	1171	5088	0.000001934	0.0004972
TP53	MMR	MSI	0.6512	0.3833	0.9192	4827	0.000005553	0.001363
SFXN1	MMR	MSI	0.4821	0.2808	0.6834	4758	0.000007318	0.001661
IL22RA1	MMR	MSI	-1082	-1533	-0.6299	-4756	0.000007384	0.001661
WDR76	MMR	MSI	0.4816	0.2792	0.6841	4725	0.000008339	0.001801
TTC30A	MMR	MSI	-0.859	-1222	-0.4965	-4707	0.000008935	0.001855
CST2	MMR	MSI	-1611	-2296	-0.9269	-4676	0.00001011	0.002021
CXCL2	MMR	MSI	1143	0.6554	1.63	4657	0.0000109	0.002102
CXCL8	MMR	MSI	1912	1091	2734	4625	0.00001233	0.002172
CCNB1	MMR	MSI	0.6653	0.3795	0.9511	4624	0.00001237	0.002172
FANCA	MMR	MSI	0.6426	0.3664	0.9187	4622	0.00001247	0.002172
CEP55	MMR	MSI	0.7132	0.4055	1021	4603	0.00001342	0.002264
CDC20	MMR	MSI	0.6533	0.3702	0.9365	4583	0.00001453	0.002377
PKM	MMR	MSI	0.4853	0.2686	0.7019	4.45	0.0000243	0.003858
LRRC32	MMR	MSI	-0.7294	-1.06	-0.3986	-4379	0.00003175	0.004813
ENO1	MMR	MSI	0.5089	0.2777	0.7401	4372	0.00003269	0.004813
SHC2	MMR	MSI	-0.9571	-1392	-0.522	-4369	0.00003299	0.004813
IDO1	MMR	MSI	1665	0.9016	2428	4333	0.00003785	0.005377
LDHA	MMR	MSI	0.5494	0.2946	0.8041	4284	0.00004547	0.006181
RRM2	MMR	MSI	0.5947	0.3177	0.8716	4265	0.00004871	0.006181
LDHB	MMR	MSI	0.8005	0.4276	1173	4264	0.00004893	0.006181
A2M	MMR	MSI	-0.7747	-1136	-0.4137	-4263	0.00004918	0.006181
GHR	MMR	MSI	-0.9282	-1361	-0.4957	-4263	0.00004923	0.006181
ERO1A	MMR	MSI	0.6231	0.3323	0.9139	4256	0.00005038	0.006181
HDAC5	MMR	MSI	-0.4618	-0.6776	-0.2459	-4249	0.00005169	0.006202
HK2	MMR	MSI	0.5706	0.3029	0.8383	4234	0.00005482	0.006433
IRF1	MMR	MSI	0.7005	0.3694	1032	4203	0.00006149	0.007063
ANLN	MMR	MSI	0.6275	0.3299	0.9251	4188	0.00006499	0.00709
P4HA1	MMR	MSI	0.5545	0.2914	0.8176	4186	0.00006547	0.00709
RAD51	MMR	MSI	0.5103	0.2681	0.7525	4185	0.00006566	0.00709
PRF1	MMR	MSI	0.8294	0.4347	1224	4175	0.00006819	0.007127
TLR4	MMR	MSI	-0.5885	-0.8686	-0.3083	-4173	0.00006865	0.007127
GBP4	MMR	MSI	1101	0.5739	1627	4151	0.00007436	0.00753
FBP1	MMR	MSI	-0.744	-1.1	-0.3877	-4148	0.00007532	0.00753
DAB2	MMR	MSI	-0.6216	-0.922	-0.3212	-4.11	0.00008638	0.008478
APH1B	MMR	MSI	-0.5745	-0.8526	-0.2963	-4103	0.00008879	0.00856
MAML2	MMR	MSI	-0.4261	-0.635	-0.2171	-4.05	0.0001075	0.01018
GZMB	MMR	MSI	1027	0.5209	1533	4032	0.0001147	0.01053
WNT11	MMR	MSI	-1269	-1894	-0.6437	-4031	0.0001151	0.01053
IKBKG	MMR	MSI	-0.3931	-0.5871	-0.199	-4024	0.000118	0.01062
BRIP1	MMR	MSI	0.585	0.2951	0.8749	4009	0.0001248	0.01105
PPARG	MMR	MSI	-0.786	-1177	-0.3947	-3.99	0.0001334	0.01162
JAK2	MMR	MSI	0.5009	0.2498	0.752	3963	0.000147	0.0126
IL34	MMR	MSI	-0.891	-1339	-0.4434	-3954	0.0001519	0.01281
BIRC5	MMR	MSI	0.6109	0.3036	0.9182	3949	0.0001544	0.01283
GZMA	MMR	MSI	0.8688	0.4298	1308	3931	0.0001645	0.01346
TYMP	MMR	MSI	0.7215	0.3547	1088	3907	0.0001796	0.01447
CD274	MMR	MSI	0.8987	0.4405	1357	3896	0.0001865	0.01481
GPR160	MMR	MSI	-0.8701	-1315	-0.4256	-3888	0.0001916	0.01499
HDAC11	MMR	MSI	-0.468	-0.7074	-0.2286	-3884	0.0001948	0.01502
KIT	MMR	MSI	-0.9221	-1396	-0.4486	-3868	0.0002058	0.01565
ULBP2	MMR	MSI	0.9493	0.4607	1438	3859	0.0002123	0.01592
EDN1	MMR	MSI	-0.7811	-1187	-0.3749	-3819	0.0002441	0.01805
GNG4	MMR	MSI	-1318	-2008	-0.6272	-3.79	0.0002701	0.01971
GZMH	MMR	MSI	0.9942	0.4723	1516	3784	0.0002761	0.01987
DTX4	MMR	MSI	-0.4991	-0.7654	-0.2328	-3722	0.0003414	0.02402
NGFR	MMR	MSI	-1048	-1608	-0.4887	-3721	0.0003426	0.02402
ADM	MMR	MSI	0.8047	0.3735	1236	3707	0.0003598	0.0249
ICAM1	MMR	MSI	0.6329	0.2929	0.9729	3698	0.0003715	0.02539
FZD8	MMR	MSI	-0.7314	-1125	-0.3378	-3691	0.0003801	0.02565
TPI1	MMR	MSI	0.3896	0.1797	0.5996	3686	0.0003868	0.02578
PRKACB	MMR	MSI	-0.7178	-1106	-0.3301	-3678	0.0003978	0.02619
BBC3	MMR	MSI	0.466	0.212	0.7201	3644	0.0004466	0.02905
CDKN2A	MMR	MSI	-0.873	-1.35	-0.3962	-3637	0.0004568	0.02936
ID4	MMR	MSI	-0.7919	-1226	-0.3579	-3624	0.000477	0.03029
RBL2	MMR	MSI	-0.3349	-0.5198	-0.1501	-3599	0.0005197	0.03227
DEPTOR	MMR	MSI	-0.6355	-0.9862	-0.2847	-3599	0.00052	0.03227
RNLS	MMR	MSI	-0.702	-1092	-0.3121	-3576	0.0005602	0.03425
CX3CR1	MMR	MSI	-0.9049	-1408	-0.402	-3574	0.0005648	0.03425
HIF1A	MMR	MSI	0.4304	0.191	0.6698	3571	0.0005709	0.03425
HDAC4	MMR	MSI	-0.4427	-0.6901	-0.1954	-3556	0.0006006	0.03563
PLA1A	MMR	MSI	-0.7755	-1.21	-0.3415	-3549	0.0006135	0.036
CXCL9	MMR	MSI	1151	0.5026	1799	3527	0.0006611	0.03837
CXCL10	MMR	MSI	1.01	0.4385	1582	3509	0.0007001	0.04021
MFNG	MMR	MSI	-0.6589	-1034	-0.2836	-3488	0.0007518	0.04226
MMP7	MMR	MSI	-1.62	-2543	-0.697	-3486	0.0007556	0.04226
CXCL13	MMR	MSI	1071	0.4605	1682	3485	0.0007594	0.04226
CXCL16	MMR	MSI	0.4416	0.1877	0.6954	3455	0.0008365	0.04606
NKG7	MMR	MSI	0.8236	0.3497	1297	3452	0.0008447	0.04606
WNT5B	MMR	MSI	-0.6584	-1041	-0.276	-3.42	0.0009379	0.05063
ITGAE	MMR	MSI	0.2955	0.1235	0.4675	3412	0.0009624	0.05144
BRD3	MMR	MSI	-0.3408	-0.5402	-0.1414	-3395	0.001018	0.05365
VEGFB	MMR	MSI	-0.4159	-0.6594	-0.1724	-3393	0.001024	0.05365
COL17A1	MMR	MSI	-1206	-1913	-0.4985	-3386	0.001047	0.05435
PCK2	MMR	MSI	-0.4386	-0.6961	-0.181	-3382	0.001061	0.05453
PARP4	MMR	MSI	-0.3787	-0.6014	-0.156	-3378	0.001076	0.05482
BRCA1	MMR	MSI	0.4067	0.1665	0.6468	3363	0.001128	0.05693
SBNO2	MMR	MSI	0.334	0.1365	0.5316	3358	0.001146	0.05727
DNMT1	MMR	MSI	0.337	0.1371	0.5369	3349	0.001181	0.05816
TAP1	MMR	MSI	0.6364	0.2588	1014	3348	0.001185	0.05816
WNT4	MMR	MSI	-0.9321	-1486	-0.3783	-3343	0.001203	0.05852
PDGFA	MMR	MSI	-0.5274	-0.8432	-0.2117	-3318	0.001304	0.06285
MAP3K12	MMR	MSI	-0.5444	-0.8721	-0.2168	-3.3	0.001379	0.06588
MKI67	MMR	MSI	0.4772	0.1867	0.7677	3263	0.001553	0.07354
MAPK10	MMR	MSI	-0.8413	-1355	-0.3279	-3255	0.001594	0.07483
EZH2	MMR	MSI	0.3644	0.1417	0.5871	3.25	0.001618	0.07529
PRLR	MMR	MSI	-0.9894	-1597	-0.3816	-3233	0.001704	0.07837
LAG3	MMR	MSI	0.6646	0.256	1073	3231	0.00172	0.07837
MRE11	MMR	MSI	-0.2625	-0.424	-0.101	-3229	0.001728	0.07837
FGF13	MMR	MSI	-0.7346	-1188	-0.2809	-3216	0.0018	0.08097
LTBP1	MMR	MSI	-0.6328	-1025	-0.2403	-3203	0.001877	0.08373
ALDOA	MMR	MSI	0.3144	0.1184	0.5105	3186	0.001976	0.08744
PGPEP1	MMR	MSI	-0.3844	-0.6247	-0.1441	-3178	0.002028	0.089
ATM	MMR	MSI	-0.2846	-0.4632	-0.1059	-3164	0.002117	0.09217
TNFSF18	MMR	MSI	-0.7727	-1.26	-0.2857	-3151	0.002201	0.09439
CD1C	MMR	MSI	-0.8398	-1369	-0.3104	-3151	0.002203	0.09439
CCL5	MMR	MSI	0.7182	0.2605	1176	3117	0.002446	0.104
GBP2	MMR	MSI	0.5445	0.1958	0.8931	3102	0.002561	0.108
NECTIN1	MMR	MSI	-0.4921	-0.8078	-0.1763	-3096	0.00261	0.1092
TNFRSF11B	MMR	MSI	-1245	-2045	-0.4447	-3091	0.002649	0.11
JAK1	MMR	MSI	-0.2484	-0.4096	-0.08724	-3061	0.002895	0.1193
C7	MMR	MSI	-1241	-2053	-0.4292	-3036	0.003123	0.1272
MICB	MMR	MSI	0.5411	0.1869	0.8954	3034	0.003143	0.1272
GLS	MMR	MSI	-0.3896	-0.6447	-0.1344	-3033	0.003156	0.1272
CD44	MMR	MSI	0.4009	0.1375	0.6643	3023	0.003249	0.1299
DDB2	MMR	MSI	0.5045	0.1711	0.8379	3006	0.003422	0.1358
SERPINB5	MMR	MSI	0.8784	0.2957	1461	2995	0.003539	0.1394
ITGA6	MMR	MSI	0.3353	0.112	0.5587	2982	0.003671	0.1436
PSMB9	MMR	MSI	0.6194	0.2051	1034	2.97	0.003808	0.1479
S100A9	MMR	MSI	0.7377	0.2436	1232	2966	0.003857	0.1487
PF4	MMR	MSI	-0.9047	-1513	-0.2962	-2953	0.004001	0.1532
NBN	MMR	MSI	0.3156	0.103	0.5282	2948	0.00406	0.1535
MELK	MMR	MSI	0.3869	0.1262	0.6476	2948	0.004067	0.1535
CASP3	MMR	MSI	0.2631	0.08497	0.4413	2934	0.004237	0.1588
NFKB2	MMR	MSI	0.341	0.1088	0.5732	2917	0.004455	0.1659
EIF4EBP1	MMR	MSI	0.3571	0.1114	0.6029	2887	0.004858	0.1796
MFGE8	MMR	MSI	-0.5232	-0.8844	-0.1621	-2878	0.004989	0.1832
SNCA	MMR	MSI	-0.6521	-1103	-0.2014	-2874	0.005042	0.1839
CDKN2B	MMR	MSI	-0.5398	-0.9135	-0.1661	-2869	0.005112	0.1852
GLI1	MMR	MSI	-0.6635	-1123	-0.2036	-2866	0.005169	0.186
CCNO	MMR	MSI	0.4666	0.1425	0.7908	2859	0.00526	0.1865
DKK1	MMR	MSI	-0.9199	-1559	-0.2808	-2859	0.005267	0.1865
NCR1	MMR	MSI	0.5977	0.1823	1013	2858	0.005286	0.1865
WNT2B	MMR	MSI	-0.7113	-1208	-0.2143	-2843	0.005521	0.1936
S100A8	MMR	MSI	0.7588	0.2259	1292	2828	0.005755	0.2004
MGMT	MMR	MSI	-0.402	-0.685	-0.1189	-2821	0.005877	0.2034
EGR1	MMR	MSI	-0.6016	-1.03	-0.1729	-2787	0.006468	0.2224
UBE2T	MMR	MSI	0.3531	0.09872	0.6075	2757	0.007043	0.2406
MS4A6A	MMR	MSI	-0.4801	-0.8272	-0.1331	-2748	0.007229	0.2454
TNFRSF25	MMR	MSI	-0.3401	-0.5875	-0.09268	-2.73	0.007595	0.2563
CD70	MMR	MSI	0.7216	0.1962	1247	2728	0.007644	0.2563
IL1B	MMR	MSI	1016	0.2717	1761	2711	0.008012	0.267
CDC25C	MMR	MSI	0.3617	0.09551	0.6279	2699	0.008288	0.2745
ITGA2	MMR	MSI	0.401	0.1052	0.6967	2693	0.008431	0.2763
OLR1	MMR	MSI	-0.6302	-1095	-0.1652	-2692	0.008445	0.2763
CD36	MMR	MSI	-0.6433	-1121	-0.1653	-2673	0.008904	0.2896
ZEB1	MMR	MSI	-0.4809	-0.84	-0.1218	-2.66	0.009225	0.2982
NFATC2	MMR	MSI	-0.3797	-0.6643	-0.09518	-2651	0.009471	0.3043
PRKAA2	MMR	MSI	-0.7066	-1237	-0.1764	-2647	0.009566	0.3056
CENPF	MMR	MSI	0.326	0.08108	0.5709	2644	0.009649	0.3064
CCND3	MMR	MSI	-0.3035	-0.5316	-0.07529	-2642	0.009707	0.3065
TREM1	MMR	MSI	0.662	0.1626	1161	2633	0.00994	0.312
CXCL5	MMR	MSI	1284	0.313	2256	2626	0.01013	0.316
ITGA1	MMR	MSI	-0.4502	-0.7915	-0.1089	-2.62	0.01029	0.3192
SOX10	MMR	MSI	-0.7556	-1.33	-0.1815	-2614	0.01046	0.3226
ENTPD1	MMR	MSI	-0.3468	-0.6122	-0.08143	-2596	0.011	0.3373
SRP54	MMR	MSI	0.1891	0.04336	0.3348	2577	0.01156	0.3526
PDK1	MMR	MSI	0.2746	0.06142	0.4879	2559	0.01216	0.3658
TSLP	MMR	MSI	-0.5565	-0.9889	-0.1241	-2556	0.01224	0.3658
IL11RA	MMR	MSI	-0.3563	-0.6333	-0.07928	-2555	0.01228	0.3658
NLRC5	MMR	MSI	0.3949	0.08777	0.702	2554	0.01231	0.3658
LIF	MMR	MSI	0.4931	0.1095	0.8768	2553	0.01233	0.3658
REN	MMR	MSI	-0.6494	-1157	-0.1423	-2544	0.01265	0.3732
CCL14	MMR	MSI	-0.5806	-1036	-0.1252	-2533	0.01303	0.3824
CCL3/L1	MMR	MSI	0.6059	0.129	1083	2524	0.01335	0.3896
CTSW	MMR	MSI	0.6182	0.1288	1108	2509	0.01387	0.4024
HLA-DMA	MMR	MSI	0.4965	0.1018	0.8912	2499	0.01425	0.4114
MMP1	MMR	MSI	1063	0.2119	1914	2481	0.01494	0.429
KLRK1	MMR	MSI	0.5762	0.1132	1039	2472	0.0153	0.4371
SLC16A1	MMR	MSI	0.436	0.08356	0.7884	2457	0.01589	0.4515
COL4A5	MMR	MSI	-0.6239	-1132	-0.1156	-2438	0.0167	0.472
BCL2	MMR	MSI	-0.3932	-0.7171	-0.06922	-2411	0.01793	0.5017
PIK3CA	MMR	MSI	-0.2216	-0.4042	-0.039	-2411	0.01794	0.5017
CD74	MMR	MSI	0.4864	0.0847	0.888	2405	0.01819	0.5061
SYK	MMR	MSI	-0.2082	-0.3811	-0.03528	-2392	0.01883	0.5213
JAG2	MMR	MSI	-0.4097	-0.7543	-0.06505	-2361	0.02034	0.5603
ITGB8	MMR	MSI	-0.4139	-0.7632	-0.0647	-2354	0.02071	0.5674
CDKN1C	MMR	MSI	-0.3987	-0.7355	-0.0619	-2351	0.02086	0.5686
CD7	MMR	MSI	0.4579	0.0668	0.8491	2326	0.02226	0.6039
CCR4	MMR	MSI	-0.4571	-0.8501	-0.06406	-2.31	0.02314	0.623
P4HA2	MMR	MSI	0.3221	0.04503	0.5992	2309	0.0232	0.623
CPA3	MMR	MSI	-0.6337	-1.18	-0.08746	-2304	0.02347	0.6273
PTGER4	MMR	MSI	-0.3206	-0.5972	-0.04389	-2301	0.02365	0.6288
IL1R2	MMR	MSI	0.6564	0.08732	1225	2291	0.02426	0.642
FCAR	MMR	MSI	0.6045	0.07897	1.13	2285	0.02464	0.6486
PTGS2	MMR	MSI	0.6613	0.08576	1237	2282	0.0248	0.6486
CCL19	MMR	MSI	-0.7266	-1359	-0.09391	-2281	0.02487	0.6486
MXI1	MMR	MSI	-0.3172	-0.5939	-0.04061	-2278	0.02507	0.6506
CDKN1A	MMR	MSI	0.3415	0.04287	0.6401	2272	0.02547	0.6578
PMS2	MMR	MSI	-0.1871	-0.3516	-0.0226	-2259	0.02625	0.6749
POLD1	MMR	MSI	0.2612	0.02992	0.4925	2243	0.0273	0.6985
MAP3K7	MMR	MSI	-0.143	-0.2703	-0.01574	-2232	0.02807	0.7127
ITPK1	MMR	MSI	0.1923	0.0211	0.3634	2231	0.02812	0.7127
IFIT3	MMR	MSI	0.5379	0.05842	1017	2228	0.02832	0.7144
TNFRSF9	MMR	MSI	0.4005	0.0431	0.758	2226	0.02849	0.7153
PTEN	MMR	MSI	-0.3084	-0.5851	-0.03169	-2214	0.02934	0.7326
CD40LG	MMR	MSI	-0.4591	-0.8712	-0.04688	-2212	0.02945	0.7326
MMP9	MMR	MSI	0.589	0.05947	1118	2209	0.02965	0.7343
BBS1	MMR	MSI	-0.214	-0.4071	-0.02087	-2201	0.03026	0.745
CTNNB1	MMR	MSI	-0.1897	-0.361	-0.0184	-2.2	0.03036	0.745
IGF2R	MMR	MSI	-0.2172	-0.4138	-0.02069	-2195	0.03067	0.7493
STAT1	MMR	MSI	0.3667	0.03335	0.7	2185	0.03145	0.7647
CD47	MMR	MSI	0.2314	0.02026	0.4425	2177	0.03207	0.7763
PSMB10	MMR	MSI	0.3398	0.02685	0.6527	2157	0.03366	0.8112
HNF1A	MMR	MSI	-0.5893	-1134	-0.04423	-2148	0.0344	0.8255
SFRP1	MMR	MSI	-0.6662	-1284	-0.04878	-2143	0.03475	0.8286
FOSL1	MMR	MSI	0.5904	0.04296	1138	2142	0.03484	0.8286
IL2RG	MMR	MSI	-0.4438	-0.8579	-0.02969	-2129	0.03597	0.8504
SOX2	MMR	MSI	-1055	-2041	-0.06954	-2126	0.03617	0.8504
C5	MMR	MSI	-0.4198	-0.8121	-0.02753	-2126	0.03623	0.8504
GOT2	MMR	MSI	0.1803	0.01145	0.3491	2121	0.03663	0.8538
IL32	MMR	MSI	0.3823	0.02416	0.7405	2.12	0.03669	0.8538
SIGLEC8	MMR	MSI	-0.5981	-1159	-0.03731	-2118	0.03686	0.8539
FASLG	MMR	MSI	0.4371	0.02639	0.8478	2114	0.03725	0.8594
MS4A2	MMR	MSI	-0.5134	-0.9994	-0.02732	-2098	0.03867	0.8884
RELN	MMR	MSI	-0.5042	-0.9833	-0.0252	-2091	0.03933	0.8945
ZC3H12A	MMR	MSI	0.305	0.01516	0.5949	2.09	0.03939	0.8945
API5	MMR	MSI	0.1489	0.007363	0.2905	2.09	0.03944	0.8945
FPR1	MMR	MSI	0.4214	0.01926	0.8235	2081	0.0402	0.9051
HLA-DRA	MMR	MSI	0.431	0.01961	0.8424	2081	0.04024	0.9051
VEGFA	MMR	MSI	0.2883	0.01051	0.5661	2062	0.0421	0.9431
ISG15	MMR	MSI	0.5613	0.01987	1103	2059	0.04232	0.9441
MB21D1	MMR	MSI	0.3431	0.01122	0.675	2053	0.04289	0.9529
ESR1	MMR	MSI	-0.4267	-0.8411	-0.0122	-2045	0.04376	0.9657
HMGA1	MMR	MSI	0.3129	0.008846	0.6169	2044	0.04383	0.9657
TPSAB1/B2	MMR	MSI	-0.5531	-1093	-0.01333	-2035	0.04472	0.9813
LILRB4	MMR	MSI	0.3848	0.007912	0.7618	2028	0.04548	0.9919
CCL4	MMR	MSI	0.4148	0.008192	0.8214	2026	0.04565	0.9919
PDGFRB	MMR	MSI	-0.3297	-0.6531	-0.006357	-2025	0.04575	0.9919
FCGR2A	MMR	MSI	0.3587	0.006466	0.7109	2023	0.04602	0.9938
H2AFX	MMR	MSI	0.2764	0.004344	0.5484	2018	0.04653	1
IL2RB	MMR	MSI	0.3985	0.005823	0.7911	2016	0.04677	1
PALMD	MMR	MSI	-0.4176	-0.8305	-0.004815	-2.01	0.04744	1
TNFAIP6	MMR	MSI	0.4503	0.004246	0.8963	2005	0.0479	1
TGFB2	MMR	MSI	-0.4405	-0.8773	-0.00379	-2004	0.04809	1
IL6	MMR	MSI	0.651	0.005524	1297	2003	0.04811	1
PC	MMR	MSI	-0.2851	-0.5679	-0.002424	-2003	0.04811	1
CDK2	MMR	MSI	0.1897	0.001499	0.3778	2002	0.04824	1
TLR5	MMR	MSI	-0.3651	-0.7274	-0.002865	-2002	0.04825	1
BLM	MMR	MSI	0.2415	0.0005248	0.4826	1991	0.04951	1
TAP2	MMR	MSI	0.3208	0.0003185	0.6412	1988	0.04978	1
F2RL1	MMR	MSI	0.3265	-0.0003138	0.6534	1984	0.05022	1
CDH1	MMR	MSI	-0.2669	-0.5344	0.0005831	-1982	0.05049	1
TLR9	MMR	MSI	-0.4013	-0.8039	0.001427	-1979	0.0508	1
RIPK2	MMR	MSI	0.2623	-0.001192	0.5258	1977	0.05102	1
HLA-DMB	MMR	MSI	0.3733	-0.002254	0.7489	1974	0.05136	1
LILRA3	MMR	MSI	0.4657	-0.004355	0.9358	1968	0.05212	1
TNFRSF11A	MMR	MSI	0.4682	-0.008334	0.9447	1952	0.05406	1
CNTFR	MMR	MSI	-0.5101	-1033	0.0127	-1938	0.05571	1
PARP9	MMR	MSI	0.3197	-0.009853	0.6493	1927	0.0571	1
CSF3R	MMR	MSI	0.4053	-0.01251	0.823	1927	0.05711	1
ANGPT1	MMR	MSI	-0.3983	-0.809	0.01236	-1927	0.05715	1
LILRB2	MMR	MSI	0.3152	-0.009857	0.6402	1926	0.05721	1
RAD50	MMR	MSI	-0.1731	-0.3527	0.006495	-1915	0.05869	1
PFKFB3	MMR	MSI	0.219	-0.009449	0.4474	1904	0.06004	1
CCL8	MMR	MSI	0.4946	-0.02302	1012	1898	0.06086	1
AQP9	MMR	MSI	0.457	-0.02198	0.936	1895	0.06124	1
CCNE1	MMR	MSI	0.3006	-0.01531	0.6165	1.89	0.06192	1
CX3CL1	MMR	MSI	-0.3729	-0.7653	0.01957	-1887	0.06231	1
IFNGR2	MMR	MSI	-0.2018	-0.4146	0.01091	-1885	0.06268	1
CEACAM3	MMR	MSI	0.3715	-0.022	0.765	1875	0.06395	1
BAD	MMR	MSI	-0.1826	-0.3769	0.01177	-1866	0.06526	1
IFI35	MMR	MSI	0.3375	-0.02199	0.697	1865	0.06543	1
LILRA5	MMR	MSI	0.3359	-0.0253	0.6971	1847	0.06796	1
NFKBIE	MMR	MSI	0.2174	-0.0164	0.4513	1847	0.06799	1
TREM2	MMR	MSI	-0.3366	-0.6995	0.02631	-1842	0.06867	1
MTOR	MMR	MSI	-0.1365	-0.2842	0.0111	-1837	0.06948	1
IFNG	MMR	MSI	0.4373	-0.03577	0.9105	1836	0.06959	1
STC1	MMR	MSI	0.354	-0.03023	0.7383	1.83	0.0705	1
APOL6	MMR	MSI	0.2371	-0.02208	0.4963	1817	0.07249	1
NOTCH1	MMR	MSI	-0.1973	-0.413	0.01846	-1816	0.0726	1
DUSP2	MMR	MSI	0.3528	-0.03452	0.7401	1809	0.07371	1
CDH5	MMR	MSI	-0.2817	-0.5917	0.02832	-1805	0.0744	1
PVRIG	MMR	MSI	-0.2623	-0.5512	0.02673	-1803	0.07475	1
TNFSF13B	MMR	MSI	-0.2524	-0.5307	0.02587	-1802	0.0749	1
SLC7A5	MMR	MSI	0.3047	-0.03132	0.6408	1801	0.07498	1
CD8A	MMR	MSI	0.4374	-0.04643	0.9213	1796	0.07585	1
KLRB1	MMR	MSI	-0.3319	-0.6993	0.03555	-1794	0.0761	1
PDCD1LG2	MMR	MSI	0.3124	-0.03455	0.6593	1789	0.07701	1
PIK3R1	MMR	MSI	-0.2285	-0.4863	0.0294	-1.76	0.08178	1
BNIP3L	MMR	MSI	0.2864	-0.0372	0.61	1758	0.0821	1
FGF18	MMR	MSI	-0.3983	-0.8484	0.05181	-1758	0.08216	1
CES3	MMR	MSI	0.5762	-0.07533	1228	1757	0.08233	1
DLL4	MMR	MSI	-0.2497	-0.533	0.03355	-1751	0.0833	1
MMRN2	MMR	MSI	-0.2602	-0.5615	0.04106	-1716	0.08964	1
SMAD5	MMR	MSI	-0.2061	-0.4456	0.03335	-1.71	0.09072	1
CDH11	MMR	MSI	-0.3552	-0.7682	0.05773	-1709	0.09092	1
IL15	MMR	MSI	0.2754	-0.04631	0.5971	1.7	0.09246	1
PRKCA	MMR	MSI	-0.2681	-0.5826	0.04633	-1694	0.09374	1
TNFSF12	MMR	MSI	-0.265	-0.5775	0.04752	-1684	0.09555	1
IL2	MMR	MSI	-0.4033	-0.8799	0.07321	-1681	0.09615	1
HLA-DRB1	MMR	MSI	0.4693	-0.08821	1027	1672	0.09794	1
ITGAV	MMR	MSI	-0.19	-0.4156	0.03571	-1672	0.09795	1
WNT10A	MMR	MSI	-0.4198	-0.9188	0.07925	-1671	0.09817	1
RORC	MMR	MSI	-0.4819	-1057	0.09273	-1666	0.09919	1
LAMA1	MMR	MSI	-0.4374	-0.9616	0.08684	-1657	0.1009	1
SFRP4	MMR	MSI	-0.5973	-1315	0.1204	-1653	0.1018	1
IL16	MMR	MSI	-0.2918	-0.6429	0.05917	-1652	0.1021	1
CLEC5A	MMR	MSI	0.3236	-0.06746	0.7146	1644	0.1037	1
HLA-DPA1	MMR	MSI	0.3264	-0.06877	0.7215	1641	0.1043	1
FCGR3A/B	MMR	MSI	0.3146	-0.06653	0.6957	1.64	0.1045	1
TNFSF8	MMR	MSI	-0.3204	-0.7101	0.06918	-1634	0.1058	1
RPTOR	MMR	MSI	-0.1515	-0.3358	0.03285	-1632	0.1061	1
PIK3CG	MMR	MSI	-0.2502	-0.5555	0.05513	-1628	0.1071	1
BCAT1	MMR	MSI	0.3214	-0.07128	0.714	1626	0.1075	1
EGFR	MMR	MSI	-0.1945	-0.4323	0.04329	-1625	0.1077	1
FYN	MMR	MSI	-0.2169	-0.4824	0.04864	-1622	0.1082	1
IFITM1	MMR	MSI	0.3684	-0.08316	0.8199	1621	0.1086	1
HES1	MMR	MSI	-0.2135	-0.4755	0.04855	-1618	0.1091	1
LTB	MMR	MSI	-0.4001	-0.8954	0.0952	-1605	0.1121	1
EIF2B4	MMR	MSI	-0.1134	-0.2545	0.0277	-1596	0.1139	1
ZEB2	MMR	MSI	-0.2367	-0.5314	0.0579	-1596	0.1139	1
ROR2	MMR	MSI	-0.2946	-0.6639	0.0747	-1585	0.1165	1
CXCL11	MMR	MSI	0.5282	-0.1357	1192	1.58	0.1175	1
SLC1A5	MMR	MSI	-0.1973	-0.4471	0.05257	-1568	0.1203	1
ARG1	MMR	MSI	-0.4427	-1009	0.1232	-1554	0.1237	1
TIGIT	MMR	MSI	0.3487	-0.09717	0.7945	1553	0.1238	1
OTOA	MMR	MSI	-0.427	-0.9761	0.1221	-1545	0.1259	1
IL1RN	MMR	MSI	0.418	-0.1216	0.9576	1539	0.1274	1
GOT1	MMR	MSI	0.1619	-0.04784	0.3716	1533	0.1287	1
JAK3	MMR	MSI	0.2529	-0.07582	0.5816	1528	0.1299	1
GLUL	MMR	MSI	-0.1656	-0.3817	0.05059	-1521	0.1316	1
HRAS	MMR	MSI	0.204	-0.06375	0.4717	1513	0.1337	1
PLA2G2A	MMR	MSI	0.6468	-0.2064	1.5	1506	0.1356	1
CCL7	MMR	MSI	0.4307	-0.1376	0.9989	1506	0.1357	1
TICAM1	MMR	MSI	0.1794	-0.05778	0.4166	1502	0.1364	1
TNFRSF17	MMR	MSI	-0.3954	-0.922	0.1313	-1491	0.1394	1
CDK6	MMR	MSI	-0.1834	-0.4289	0.06197	-1485	0.1411	1
IER3	MMR	MSI	0.2663	-0.09379	0.6264	1469	0.1453	1
FUT4	MMR	MSI	-0.2329	-0.5478	0.08209	-1469	0.1454	1
TRIM21	MMR	MSI	0.1551	-0.05524	0.3655	1465	0.1464	1
CD5	MMR	MSI	-0.2731	-0.651	0.1048	-1436	0.1545	1
PIAS4	MMR	MSI	0.1064	-0.04158	0.2544	1428	0.1566	1
RPL23	MMR	MSI	0.1955	-0.07654	0.4676	1428	0.1568	1
CBLC	MMR	MSI	-0.2081	-0.4977	0.08161	-1427	0.1571	1
SLAMF7	MMR	MSI	0.2976	-0.117	0.7122	1426	0.1573	1
TIE1	MMR	MSI	-0.2108	-0.506	0.0843	-1419	0.1593	1
TGFB3	MMR	MSI	-0.3483	-0.8363	0.1398	-1417	0.1598	1
IRF3	MMR	MSI	-0.1147	-0.2755	0.04608	-1417	0.1599	1
BNIP3	MMR	MSI	-0.3323	-0.8004	0.1358	-1.41	0.1619	1
E2F3	MMR	MSI	-0.1139	-0.2763	0.04841	-1394	0.1667	1
NFKB1	MMR	MSI	0.1201	-0.05196	0.2921	1386	0.169	1
LOXL2	MMR	MSI	-0.2127	-0.518	0.09265	-1384	0.1699	1
TNFRSF8	MMR	MSI	0.2975	-0.1332	0.7282	1372	0.1734	1
IL12RB2	MMR	MSI	0.2459	-0.1116	0.6035	1366	0.1752	1
TNFRSF18	MMR	MSI	0.2616	-0.1208	0.644	1359	0.1775	1
PDZK1IP1	MMR	MSI	-0.4959	-1222	0.2304	-1356	0.1784	1
CD14	MMR	MSI	0.258	-0.1205	0.6365	1354	0.1791	1
ITGAX	MMR	MSI	0.2357	-0.1111	0.5825	1.35	0.1804	1
PSMB8	MMR	MSI	0.1995	-0.09429	0.4933	1349	0.1807	1
COL11A1	MMR	MSI	0.3557	-0.1777	0.8891	1325	0.1886	1
TRAF1	MMR	MSI	-0.2205	-0.5511	0.1102	-1325	0.1886	1
NT5E	MMR	MSI	0.2927	-0.1486	0.7341	1318	0.1909	1
GAS1	MMR	MSI	0.3651	-0.1886	0.9187	1.31	0.1935	1
CD19	MMR	MSI	-0.3434	-0.8645	0.1776	-1309	0.1938	1
LY9	MMR	MSI	-0.2485	-0.6263	0.1293	-1306	0.1947	1
ARG2	MMR	MSI	0.338	-0.1768	0.8527	1304	0.1954	1
TAPBPL	MMR	MSI	-0.1746	-0.4405	0.09129	-1304	0.1954	1
CXCR4	MMR	MSI	0.2603	-0.1374	0.658	1.3	0.1968	1
ICAM2	MMR	MSI	0.2089	-0.1104	0.5281	1.3	0.197	1
GLUD1	MMR	MSI	0.1301	-0.06878	0.329	1299	0.1971	1
LGALS9	MMR	MSI	-0.2126	-0.54	0.1148	-1.29	0.2004	1
PROM1	MMR	MSI	-0.486	-1236	0.2635	-1288	0.201	1
LAMB3	MMR	MSI	0.3076	-0.1683	0.7835	1284	0.2024	1
OAS1	MMR	MSI	-0.2193	-0.5589	0.1202	-1283	0.2027	1
CCL18	MMR	MSI	0.3136	-0.1762	0.8034	1272	0.2067	1
CASP1	MMR	MSI	0.2355	-0.1333	0.6043	1268	0.2079	1
CD244	MMR	MSI	0.2281	-0.1293	0.5855	1268	0.2081	1
CRABP2	MMR	MSI	-0.373	-0.961	0.215	-1.26	0.2108	1
TLR3	MMR	MSI	0.2018	-0.1174	0.5209	1256	0.2124	1
BAX	MMR	MSI	0.1249	-0.07283	0.3227	1255	0.2127	1
IL6R	MMR	MSI	-0.1895	-0.4896	0.1106	-1255	0.2128	1
RPL7A	MMR	MSI	0.1351	-0.07887	0.349	1254	0.213	1
CCNA1	MMR	MSI	-0.266	-0.6882	0.1561	-1252	0.2138	1
KDR	MMR	MSI	-0.1766	-0.4574	0.1041	-1.25	0.2147	1
NFIL3	MMR	MSI	0.1308	-0.07728	0.3388	1249	0.215	1
MAGEB2	MMR	MSI	0.2643	-0.1595	0.6881	1239	0.2185	1
CASP9	MMR	MSI	-0.1105	-0.2883	0.06721	-1235	0.2199	1
IFNGR1	MMR	MSI	0.1325	-0.0817	0.3467	1229	0.2223	1
GPSM3	MMR	MSI	-0.1718	-0.4499	0.1064	-1227	0.2231	1
IFI27	MMR	MSI	-0.296	-0.7819	0.1899	-1.21	0.2294	1
RASAL1	MMR	MSI	-0.2849	-0.7535	0.1836	-1208	0.2302	1
ADAM12	MMR	MSI	0.2789	-0.1802	0.738	1207	0.2306	1
MYCT1	MMR	MSI	-0.2319	-0.6156	0.1518	-1.2	0.2331	1
RASGRF1	MMR	MSI	-0.3004	-0.7981	0.1974	-1199	0.2338	1
SLC11A1	MMR	MSI	0.2521	-0.1677	0.6719	1193	0.236	1
MRC1	MMR	MSI	-0.2848	-0.7625	0.1929	-1184	0.2394	1
CD3D	MMR	MSI	0.236	-0.1612	0.6331	1.18	0.2411	1
CD3G	MMR	MSI	0.2466	-0.1686	0.6618	1.18	0.2412	1
NECTIN2	MMR	MSI	-0.1424	-0.3822	0.09745	-1179	0.2414	1
TNF	MMR	MSI	-0.2593	-0.6973	0.1786	-1176	0.2425	1
MSH6	MMR	MSI	0.1209	-0.08395	0.3258	1172	0.2441	1
ACVR1C	MMR	MSI	-0.2865	-0.7754	0.2024	-1164	0.2474	1
IL7R	MMR	MSI	-0.2357	-0.6384	0.1671	-1162	0.2481	1
HDC	MMR	MSI	-0.2703	-0.7334	0.1928	-1.16	0.2493	1
SAMSN1	MMR	MSI	0.1872	-0.1337	0.5081	1159	0.2495	1
S100A12	MMR	MSI	0.3395	-0.2428	0.9218	1158	0.2498	1
CD28	MMR	MSI	-0.2241	-0.6085	0.1603	-1158	0.2499	1
CXCR6	MMR	MSI	0.2269	-0.1633	0.6172	1155	0.251	1
SOX11	MMR	MSI	-0.2009	-0.5485	0.1467	-1148	0.2539	1
CCR2	MMR	MSI	-0.2218	-0.6067	0.1632	-1144	0.2555	1
MSH2	MMR	MSI	0.1013	-0.07553	0.2781	1138	0.2582	1
SERPINH1	MMR	MSI	0.188	-0.1402	0.5162	1138	0.2582	1
MYD88	MMR	MSI	-0.1243	-0.342	0.09339	-1134	0.2597	1
OAS3	MMR	MSI	0.2173	-0.1636	0.5983	1133	0.2601	1
IL18R1	MMR	MSI	0.2075	-0.1564	0.5714	1132	0.2604	1
HLA-C	MMR	MSI	0.1694	-0.1285	0.4672	1129	0.2618	1
HLA-DQA2	MMR	MSI	-0.3721	-1028	0.2838	-1127	0.2628	1
MS4A4A	MMR	MSI	-0.2118	-0.5862	0.1626	-1124	0.264	1
HLA-F	MMR	MSI	0.2457	-0.1894	0.6807	1122	0.265	1
IFITM2	MMR	MSI	0.1694	-0.1308	0.4696	1121	0.2654	1
CCL13	MMR	MSI	0.3073	-0.2395	0.854	1116	0.2672	1
DUSP1	MMR	MSI	-0.2574	-0.7153	0.2006	-1116	0.2672	1
CLECL1	MMR	MSI	-0.2711	-0.7546	0.2123	-1114	0.2682	1
IL10	MMR	MSI	-0.2298	-0.6398	0.1802	-1113	0.2684	1
WNT2	MMR	MSI	-0.2392	-0.6667	0.1883	-1112	0.2693	1
TGFBR1	MMR	MSI	-0.1387	-0.3878	0.1105	-1106	0.2719	1
C2	MMR	MSI	-0.1735	-0.4873	0.1403	-1098	0.2751	1
HERC6	MMR	MSI	0.215	-0.1766	0.6066	1.09	0.2784	1
SPIB	MMR	MSI	-0.2924	-0.8273	0.2424	-1086	0.2803	1
CXCR2	MMR	MSI	0.2373	-0.1989	0.6735	1081	0.2827	1
ICAM3	MMR	MSI	-0.1374	-0.3903	0.1155	-1079	0.2833	1
HLA-E	MMR	MSI	0.1372	-0.1162	0.3906	1076	0.285	1
FAM124B	MMR	MSI	-0.2129	-0.6064	0.1805	-1075	0.2852	1
RIPK3	MMR	MSI	-0.1387	-0.3955	0.1182	-1072	0.2865	1
CD45RA	MMR	MSI	-0.2749	-0.7842	0.2345	-1072	0.2866	1
PTPN11	MMR	MSI	0.07686	-0.06585	0.2196	1.07	0.2876	1
SOCS1	MMR	MSI	0.1692	-0.1457	0.4841	1067	0.2886	1
CD86	MMR	MSI	0.1668	-0.147	0.4807	1056	0.2938	1
PVR	MMR	MSI	-0.1092	-0.3152	0.09673	-1053	0.295	1
IRF9	MMR	MSI	-0.1497	-0.4321	0.1327	-1053	0.2952	1
OLFML2B	MMR	MSI	-0.2362	-0.6832	0.2108	-1.05	0.2966	1
OAS2	MMR	MSI	0.2739	-0.2449	0.7926	1049	0.2971	1
CD38	MMR	MSI	0.2051	-0.1882	0.5984	1036	0.3031	1
IFI16	MMR	MSI	0.1923	-0.1771	0.5616	1034	0.3038	1
IL24	MMR	MSI	0.3916	-0.3607	1144	1034	0.3039	1
LAMC2	MMR	MSI	0.2687	-0.2478	0.7851	1033	0.3042	1
FAP	MMR	MSI	-0.2264	-0.6647	0.2118	-1026	0.3075	1
FADD	MMR	MSI	-0.09815	-0.2894	0.09312	-1019	0.3107	1
AXL	MMR	MSI	-0.1883	-0.557	0.1804	-1015	0.313	1
BRD4	MMR	MSI	-0.08032	-0.238	0.07736	-1012	0.3143	1
ITGAM	MMR	MSI	-0.1814	-0.5377	0.1748	-1012	0.3144	1
HDAC3	MMR	MSI	-0.07643	-0.2267	0.07379	-1011	0.3149	1
NID2	MMR	MSI	-0.1658	-0.4923	0.1606	-1009	0.3156	1
CCL20	MMR	MSI	0.3312	-0.3228	0.9851	1006	0.3171	1
ARID1A	MMR	MSI	-0.07569	-0.226	0.0746	-1	0.3198	1
MS4A1	MMR	MSI	-0.3099	-0.9294	0.3096	-0.9938	0.323	1
TLR7	MMR	MSI	-0.2283	-0.6873	0.2307	-0.9882	0.3257	1
CSF1R	MMR	MSI	-0.174	-0.528	0.1799	-0.9767	0.3313	1
BIRC3	MMR	MSI	0.2315	-0.2398	0.7029	0.9758	0.3318	1
PECAM1	MMR	MSI	-0.1496	-0.4543	0.1551	-0.9753	0.332	1
TRAT1	MMR	MSI	0.1989	-0.2114	0.6091	0.9629	0.3381	1
MAP3K8	MMR	MSI	0.1218	-0.1304	0.374	0.959	0.3401	1
THBS1	MMR	MSI	-0.1891	-0.5828	0.2046	-0.9543	0.3425	1
KAT2B	MMR	MSI	-0.1117	-0.3445	0.1211	-0.9533	0.343	1
IRF5	MMR	MSI	-0.149	-0.4645	0.1666	-0.9378	0.3508	1
TLR1	MMR	MSI	-0.1529	-0.4773	0.1715	-0.9365	0.3515	1
P2RY13	MMR	MSI	-0.1796	-0.5624	0.2033	-0.9317	0.354	1
VCAN	MMR	MSI	-0.1892	-0.594	0.2157	-0.9282	0.3557	1
FGF9	MMR	MSI	-0.2206	-0.6929	0.2517	-0.9278	0.356	1
ERBB2	MMR	MSI	-0.1294	-0.407	0.1482	-0.9259	0.357	1
PLOD2	MMR	MSI	-0.155	-0.4877	0.1777	-0.9253	0.3572	1
CD8B	MMR	MSI	0.1918	-0.2201	0.6037	0.9249	0.3575	1
HLA-DPB1	MMR	MSI	0.1708	-0.1977	0.5394	0.9207	0.3596	1
CTAG1B	MMR	MSI	-0.2626	-0.8306	0.3053	-0.9185	0.3608	1
TAF3	MMR	MSI	-0.09576	-0.3032	0.1117	-0.9168	0.3617	1
SLC2A1	MMR	MSI	0.1413	-0.1652	0.4477	0.9157	0.3623	1
RELA	MMR	MSI	-0.06937	-0.2207	0.08191	-0.9109	0.3647	1
FCGR2B	MMR	MSI	0.1947	-0.2328	0.6222	0.9047	0.368	1
IL33	MMR	MSI	-0.2642	-0.8464	0.318	-0.9014	0.3697	1
IRF4	MMR	MSI	-0.2096	-0.672	0.2527	-0.9006	0.3702	1
EGF	MMR	MSI	-0.2775	-0.8921	0.3371	-0.8969	0.3722	1
TNFRSF1B	MMR	MSI	0.109	-0.1327	0.3506	0.8955	0.3729	1
CSF2	MMR	MSI	0.2492	-0.3053	0.8036	0.8927	0.3744	1
HEY1	MMR	MSI	-0.1369	-0.4419	0.168	-0.8921	0.3747	1
DTX3L	MMR	MSI	0.1046	-0.1285	0.3377	0.8916	0.375	1
IL2RA	MMR	MSI	0.1878	-0.231	0.6065	0.8906	0.3755	1
RICTOR	MMR	MSI	-0.07239	-0.2353	0.09048	-0.8829	0.3796	1
TNFRSF1A	MMR	MSI	-0.07277	-0.2375	0.09194	-0.8776	0.3825	1
NOD2	MMR	MSI	0.1506	-0.1926	0.4937	0.8716	0.3857	1
PDCD1	MMR	MSI	0.1642	-0.2124	0.5407	0.866	0.3888	1
UBE2C	MMR	MSI	0.1344	-0.1816	0.4504	0.8449	0.4004	1
HMGB1	MMR	MSI	-0.1252	-0.4204	0.1699	-0.8427	0.4016	1
NRAS	MMR	MSI	0.09883	-0.1349	0.3325	0.84	0.4031	1
RIPK1	MMR	MSI	-0.08075	-0.2726	0.1111	-0.8359	0.4054	1
FCRL2	MMR	MSI	-0.2092	-0.7094	0.291	-0.8307	0.4083	1
LY96	MMR	MSI	-0.1418	-0.481	0.1975	-0.8299	0.4088	1
CCND1	MMR	MSI	0.1144	-0.1602	0.3889	0.8274	0.4102	1
CCL22	MMR	MSI	-0.1997	-0.6814	0.2821	-0.8233	0.4125	1
MX1	MMR	MSI	0.2484	-0.3535	0.8503	0.8197	0.4145	1
ANGPTL4	MMR	MSI	0.1945	-0.278	0.6671	0.8178	0.4156	1
TNFSF4	MMR	MSI	-0.1496	-0.5137	0.2144	-0.8164	0.4164	1
TCL1A	MMR	MSI	0.2297	-0.3295	0.7888	0.8159	0.4167	1
SIGLEC1	MMR	MSI	-0.1583	-0.5448	0.2282	-0.8136	0.418	1
ADGRE1	MMR	MSI	-0.1796	-0.6272	0.2679	-0.7973	0.4273	1
PTCD2	MMR	MSI	0.08114	-0.1215	0.2838	0.7953	0.4285	1
COL5A1	MMR	MSI	0.17	-0.2549	0.5949	0.7946	0.4289	1
STAT3	MMR	MSI	-0.07945	-0.2781	0.1192	-0.7943	0.4291	1
RAD51C	MMR	MSI	0.1198	-0.1822	0.4219	0.7881	0.4327	1
BAMBI	MMR	MSI	-0.1812	-0.6382	0.2758	-0.7875	0.433	1
PIK3CD	MMR	MSI	0.1414	-0.2174	0.5001	0.7828	0.4358	1
SPRY4	MMR	MSI	-0.08698	-0.3079	0.1339	-0.7821	0.4362	1
RB1	MMR	MSI	-0.06186	-0.2204	0.09671	-0.7748	0.4404	1
CD247	MMR	MSI	0.1507	-0.2391	0.5404	0.7677	0.4446	1
VHL	MMR	MSI	0.05947	-0.09515	0.2141	0.764	0.4468	1
TWIST2	MMR	MSI	-0.1999	-0.7197	0.3199	-0.7638	0.447	1
AXIN1	MMR	MSI	-0.07213	-0.2603	0.116	-0.7616	0.4482	1
AKT1	MMR	MSI	-0.0586	-0.2121	0.09487	-0.7585	0.4501	1
B2M	MMR	MSI	0.1136	-0.1864	0.4136	0.7523	0.4538	1
IKBKB	MMR	MSI	0.09225	-0.1514	0.3359	0.7521	0.4539	1
CD48	MMR	MSI	0.1531	-0.2536	0.5597	0.7476	0.4566	1
COMP	MMR	MSI	-0.2995	-1097	0.4975	-0.7465	0.4573	1
CLEC14A	MMR	MSI	-0.1122	-0.4111	0.1867	-0.7457	0.4578	1
NOS2	MMR	MSI	0.2537	-0.4242	0.9316	0.7435	0.4591	1
ITGA4	MMR	MSI	-0.1124	-0.413	0.1883	-0.7426	0.4597	1
SELP	MMR	MSI	-0.1506	-0.5552	0.254	-0.7393	0.4616	1
FZD9	MMR	MSI	-0.1897	-0.701	0.3216	-0.737	0.463	1
HLA-DQA1	MMR	MSI	-0.6488	-2405	1108	-0.7337	0.465	1
NEIL1	MMR	MSI	-0.1118	-0.4145	0.191	-0.7334	0.4652	1
HLA-B	MMR	MSI	-0.1353	-0.502	0.2314	-0.7329	0.4655	1
GMIP	MMR	MSI	-0.07936	-0.2972	0.1385	-0.7237	0.4711	1
CSF2RB	MMR	MSI	0.1265	-0.2211	0.4742	0.723	0.4716	1
MAP3K5	MMR	MSI	0.07015	-0.1231	0.2634	0.721	0.4728	1
TWF1	MMR	MSI	0.06981	-0.1233	0.2629	0.7181	0.4745	1
BLK	MMR	MSI	-0.2418	-0.9124	0.4288	-0.7164	0.4756	1
AREG	MMR	MSI	0.2015	-0.3641	0.7671	0.7077	0.481	1
ALDOC	MMR	MSI	0.1094	-0.2	0.4188	0.7026	0.4841	1
ANGPT2	MMR	MSI	-0.1034	-0.4006	0.1937	-0.6913	0.4912	1
HLA-DOB	MMR	MSI	-0.1481	-0.5739	0.2778	-0.6907	0.4915	1
ICOSLG	MMR	MSI	-0.09993	-0.3882	0.1884	-0.6885	0.4929	1
VCAM1	MMR	MSI	-0.1211	-0.4728	0.2306	-0.6838	0.4959	1
HSD11B1	MMR	MSI	-0.1582	-0.6183	0.3019	-0.683	0.4964	1
IL18	MMR	MSI	0.1358	-0.262	0.5336	0.678	0.4995	1
GPC4	MMR	MSI	-0.1117	-0.4426	0.2192	-0.6706	0.5042	1
TLR2	MMR	MSI	0.1068	-0.2177	0.4314	0.6538	0.5149	1
SH2D1A	MMR	MSI	0.1458	-0.302	0.5937	0.6467	0.5194	1
PFKM	MMR	MSI	-0.07087	-0.2905	0.1487	-0.6411	0.5231	1
CSF3	MMR	MSI	-0.1543	-0.638	0.3293	-0.6339	0.5278	1
FCGR1A	MMR	MSI	0.1051	-0.2267	0.4368	0.6292	0.5308	1
STAT4	MMR	MSI	0.09284	-0.205	0.3907	0.6191	0.5374	1
CTLA4	MMR	MSI	0.1197	-0.2648	0.5042	0.6185	0.5378	1
MAGEA1	MMR	MSI	-0.1678	-0.7155	0.3798	-0.6088	0.5441	1
PNOC	MMR	MSI	-0.1805	-0.7771	0.4161	-0.6009	0.5494	1
FGFR1	MMR	MSI	-0.117	-0.509	0.275	-0.5928	0.5548	1
PTPRC	MMR	MSI	0.11	-0.26	0.4801	0.5906	0.5563	1
APC	MMR	MSI	-0.04024	-0.176	0.09548	-0.5889	0.5574	1
HK1	MMR	MSI	-0.05708	-0.2505	0.1363	-0.5862	0.5592	1
VTCN1	MMR	MSI	-0.1539	-0.6774	0.3697	-0.5838	0.5608	1
GIMAP4	MMR	MSI	0.08985	-0.22	0.3997	0.5759	0.5661	1
APLNR	MMR	MSI	-0.1012	-0.4513	0.2488	-0.5745	0.5671	1
TNFRSF10C	MMR	MSI	0.1407	-0.3502	0.6315	0.5692	0.5706	1
PSMB5	MMR	MSI	0.04937	-0.1231	0.2218	0.5687	0.571	1
PIK3R5	MMR	MSI	-0.09098	-0.4093	0.2273	-0.5678	0.5716	1
NOTCH2	MMR	MSI	0.06328	-0.1608	0.2874	0.5609	0.5762	1
CTSS	MMR	MSI	-0.08325	-0.3819	0.2154	-0.5536	0.5812	1
IFIH1	MMR	MSI	0.08792	-0.2317	0.4075	0.5464	0.5861	1
C1QB	MMR	MSI	-0.1054	-0.4903	0.2794	-0.5443	0.5875	1
LYZ	MMR	MSI	0.1629	-0.4377	0.7635	0.5388	0.5914	1
COL11A2	MMR	MSI	-0.1383	-0.6516	0.3751	-0.535	0.594	1
FOXP3	MMR	MSI	-0.1007	-0.4752	0.2737	-0.5345	0.5943	1
TWIST1	MMR	MSI	-0.132	-0.6228	0.3588	-0.5341	0.5946	1
MICA	MMR	MSI	0.05575	-0.1525	0.264	0.5317	0.5962	1
THY1	MMR	MSI	-0.1029	-0.4937	0.2879	-0.5229	0.6023	1
CD40	MMR	MSI	-0.07577	-0.3643	0.2128	-0.5216	0.6032	1
NFKBIA	MMR	MSI	0.07792	-0.2196	0.3754	0.5203	0.6041	1
IRF7	MMR	MSI	0.09012	-0.2543	0.4346	0.5197	0.6046	1
ICOS	MMR	MSI	-0.1082	-0.5242	0.3077	-0.5169	0.6065	1
EPCAM	MMR	MSI	-0.06499	-0.3167	0.1867	-0.5129	0.6093	1
IL4	MMR	MSI	-0.1381	-0.6761	0.3998	-0.51	0.6113	1
SIRPA	MMR	MSI	-0.08591	-0.4271	0.2552	-0.5002	0.6181	1
PDGFB	MMR	MSI	0.08865	-0.2641	0.4414	0.4992	0.6188	1
FAM30A	MMR	MSI	-0.1331	-0.6646	0.3984	-0.4974	0.6201	1
ITGAL	MMR	MSI	-0.09378	-0.4687	0.2812	-0.4968	0.6205	1
IFIT1	MMR	MSI	-0.138	-0.6933	0.4173	-0.4936	0.6228	1
DPP4	MMR	MSI	0.1412	-0.4312	0.7136	0.49	0.6253	1
SERPINA1	MMR	MSI	-0.1865	-0.9516	0.5786	-0.4842	0.6294	1
CLEC7A	MMR	MSI	0.08818	-0.2739	0.4503	0.4837	0.6298	1
DEFB134	MMR	MSI	-0.1205	-0.6233	0.3822	-0.4762	0.6351	1
CD6	MMR	MSI	-0.09937	-0.514	0.3152	-0.4761	0.6352	1
SIGLEC5	MMR	MSI	0.1062	-0.3379	0.5504	0.4751	0.6358	1
CDH2	MMR	MSI	-0.1022	-0.5365	0.332	-0.4677	0.6411	1
CD58	MMR	MSI	0.04853	-0.1588	0.2559	0.465	0.6431	1
TNFSF10	MMR	MSI	-0.0632	-0.3338	0.2074	-0.4639	0.6438	1
CD84	MMR	MSI	-0.08274	-0.4371	0.2716	-0.4638	0.6439	1
BCL6B	MMR	MSI	-0.07413	-0.3979	0.2497	-0.4547	0.6504	1
HAVCR2	MMR	MSI	0.07266	-0.2457	0.3911	0.4533	0.6514	1
IL21R	MMR	MSI	0.0974	-0.3307	0.5255	0.4519	0.6524	1
IFIT2	MMR	MSI	0.1003	-0.3424	0.543	0.4501	0.6537	1
ITGB3	MMR	MSI	-0.08246	-0.4479	0.283	-0.4482	0.655	1
MAGEA4	MMR	MSI	-0.1769	-0.9613	0.6075	-0.4479	0.6553	1
SELE	MMR	MSI	0.117	-0.4029	0.6368	0.4469	0.656	1
TMEM140	MMR	MSI	-0.06365	-0.3519	0.2246	-0.4386	0.662	1
TNFRSF4	MMR	MSI	-0.08926	-0.4956	0.3171	-0.4363	0.6636	1
TAPBP	MMR	MSI	0.04909	-0.1778	0.2759	0.4299	0.6683	1
XCL1/2	MMR	MSI	-0.09111	-0.5185	0.3362	-0.4235	0.6729	1
MAGEA3/A6	MMR	MSI	0.1831	-0.6793	1045	0.4218	0.6742	1
TNFSF13	MMR	MSI	-0.06342	-0.3621	0.2353	-0.4217	0.6742	1
VEGFC	MMR	MSI	0.06732	-0.2524	0.387	0.4182	0.6768	1
JAG1	MMR	MSI	0.05932	-0.2236	0.3422	0.4164	0.6781	1
CLEC4E	MMR	MSI	0.1178	-0.4466	0.6823	0.4147	0.6793	1
CXorf36	MMR	MSI	-0.06103	-0.3563	0.2342	-0.4106	0.6823	1
CEBPB	MMR	MSI	-0.0496	-0.2899	0.1907	-0.4101	0.6827	1
DLL1	MMR	MSI	0.07846	-0.3068	0.4637	0.4045	0.6868	1
ATF3	MMR	MSI	0.08348	-0.331	0.4979	0.4001	0.69	1
MAGEC1	MMR	MSI	0.1044	-0.4142	0.623	0.3999	0.6902	1
VSIR	MMR	MSI	-0.0606	-0.3639	0.2427	-0.3969	0.6924	1
CCND2	MMR	MSI	-0.08389	-0.5061	0.3383	-0.3947	0.694	1
WNT5A	MMR	MSI	-0.07723	-0.4672	0.3128	-0.3933	0.695	1
RUNX3	MMR	MSI	-0.06809	-0.4146	0.2785	-0.3903	0.6972	1
CHUK	MMR	MSI	0.04344	-0.1792	0.2661	0.3875	0.6993	1
CD27	MMR	MSI	-0.08248	-0.5076	0.3427	-0.3853	0.7009	1
TNKS	MMR	MSI	0.03719	-0.1576	0.232	0.3792	0.7054	1
ROBO4	MMR	MSI	-0.06581	-0.4111	0.2795	-0.3785	0.7059	1
CD3E	MMR	MSI	0.07647	-0.3266	0.4795	0.3768	0.7072	1
ITGB2	MMR	MSI	0.06461	-0.281	0.4103	0.3713	0.7113	1
IL1A	MMR	MSI	0.07003	-0.3058	0.4459	0.3701	0.7122	1
OASL	MMR	MSI	0.07744	-0.34	0.4949	0.3685	0.7133	1
CD300A	MMR	MSI	0.05007	-0.2225	0.3227	0.3649	0.716	1
GIMAP6	MMR	MSI	0.06523	-0.2909	0.4213	0.3638	0.7168	1
IFNA1	MMR	MSI	-0.08961	-0.5846	0.4054	-0.3596	0.72	1
MET	MMR	MSI	0.05779	-0.2653	0.3809	0.3553	0.7232	1
KRAS	MMR	MSI	0.04454	-0.205	0.2941	0.3545	0.7238	1
PIK3R2	MMR	MSI	0.03849	-0.1823	0.2593	0.3463	0.7299	1
HLA-DQB1	MMR	MSI	-0.2189	-1482	1044	-0.3443	0.7314	1
CD69	MMR	MSI	-0.0766	-0.5208	0.3676	-0.3426	0.7327	1
RSAD2	MMR	MSI	-0.08749	-0.6057	0.4307	-0.3354	0.7381	1
FAS	MMR	MSI	-0.04483	-0.3171	0.2275	-0.327	0.7444	1
ZAP70	MMR	MSI	0.06849	-0.3493	0.4863	0.3256	0.7454	1
SAMD9	MMR	MSI	0.06152	-0.3141	0.4371	0.3254	0.7456	1
NCAM1	MMR	MSI	-0.08318	-0.5925	0.4261	-0.3244	0.7464	1
MYC	MMR	MSI	0.05227	-0.2684	0.3729	0.3238	0.7468	1
IL11	MMR	MSI	0.08588	-0.4557	0.6274	0.315	0.7535	1
NFAM1	MMR	MSI	0.05189	-0.2776	0.3814	0.3129	0.7551	1
TBX21	MMR	MSI	-0.06926	-0.5097	0.3712	-0.3124	0.7555	1
SIRPB2	MMR	MSI	-0.04915	-0.3633	0.265	-0.3107	0.7567	1
BTLA	MMR	MSI	-0.06371	-0.4788	0.3514	-0.3048	0.7612	1
CXCR3	MMR	MSI	-0.06887	-0.5183	0.3805	-0.3044	0.7615	1
BMP2	MMR	MSI	-0.07204	-0.543	0.3989	-0.3039	0.7619	1
HLA-DRB5	MMR	MSI	-0.2025	-1558	1153	-0.2967	0.7673	1
PPARGC1B	MMR	MSI	-0.03934	-0.3036	0.225	-0.2956	0.7682	1
CCL21	MMR	MSI	0.0897	-0.5152	0.6946	0.2945	0.769	1
CD79B	MMR	MSI	0.06375	-0.3661	0.4936	0.2946	0.769	1
TMEM173	MMR	MSI	-0.04226	-0.3277	0.2432	-0.2941	0.7694	1
PRR5	MMR	MSI	-0.0307	-0.2386	0.1772	-0.2933	0.7699	1
CD79A	MMR	MSI	-0.08253	-0.6464	0.4813	-0.2907	0.7719	1
EIF5AL1	MMR	MSI	-0.08748	-0.6908	0.5158	-0.288	0.774	1
HLA-A	MMR	MSI	0.1033	-0.6163	0.8229	0.2851	0.7762	1
HLA-DOA	MMR	MSI	0.06282	-0.3776	0.5032	0.2833	0.7776	1
GZMK	MMR	MSI	-0.06026	-0.4849	0.3644	-0.2818	0.7787	1
ROCK1	MMR	MSI	0.03002	-0.1817	0.2417	0.2817	0.7788	1
ELOB	MMR	MSI	-0.03726	-0.3009	0.2264	-0.2807	0.7796	1
CASP8	MMR	MSI	0.04131	-0.2511	0.3337	0.2806	0.7797	1
BATF3	MMR	MSI	0.03973	-0.2467	0.3262	0.2755	0.7835	1
SELL	MMR	MSI	-0.06172	-0.5145	0.391	-0.2708	0.7872	1
TNFAIP3	MMR	MSI	0.04278	-0.278	0.3635	0.2649	0.7917	1
ICAM5	MMR	MSI	-0.06383	-0.5514	0.4237	-0.2601	0.7954	1
BID	MMR	MSI	0.02759	-0.1835	0.2387	0.2596	0.7957	1
CD2	MMR	MSI	-0.04339	-0.3756	0.2888	-0.2595	0.7959	1
INHBA	MMR	MSI	-0.05786	-0.5074	0.3916	-0.2557	0.7988	1
IFNAR1	MMR	MSI	-0.02381	-0.2096	0.1619	-0.2547	0.7996	1
LILRA1	MMR	MSI	-0.04739	-0.4213	0.3265	-0.2518	0.8018	1
SGK1	MMR	MSI	-0.04264	-0.3831	0.2978	-0.2488	0.8041	1
CD163	MMR	MSI	0.05465	-0.3901	0.4994	0.2441	0.8077	1
CD80	MMR	MSI	-0.03899	-0.3589	0.2809	-0.2421	0.8092	1
CD4	MMR	MSI	-0.04445	-0.4095	0.3206	-0.2419	0.8094	1
CXCL12	MMR	MSI	0.05707	-0.4338	0.5479	0.231	0.8179	1
C5AR1	MMR	MSI	0.03793	-0.2911	0.367	0.229	0.8194	1
FSTL3	MMR	MSI	0.04317	-0.349	0.4353	0.2186	0.8274	1
MLANA	MMR	MSI	-0.04585	-0.4873	0.3956	-0.2063	0.837	1
FCN1	MMR	MSI	0.05245	-0.4539	0.5588	0.2057	0.8375	1
TDO2	MMR	MSI	0.04645	-0.4088	0.5017	0.2027	0.8398	1
CYBB	MMR	MSI	0.03461	-0.3053	0.3746	0.2023	0.8402	1
PARP12	MMR	MSI	-0.02411	-0.2621	0.2139	-0.2012	0.841	1
IRF8	MMR	MSI	0.03219	-0.2873	0.3517	0.2001	0.8418	1
TNFRSF14	MMR	MSI	0.02014	-0.1817	0.2219	0.1982	0.8433	1
WNT3A	MMR	MSI	-0.04908	-0.5532	0.4551	-0.1934	0.8471	1
MARCO	MMR	MSI	-0.0642	-0.7248	0.5964	-0.1931	0.8473	1
BCL2L1	MMR	MSI	-0.02717	-0.3167	0.2624	-0.1864	0.8526	1
NLRP3	MMR	MSI	-0.03675	-0.4289	0.3554	-0.1861	0.8528	1
APOE	MMR	MSI	-0.04755	-0.5621	0.467	-0.1836	0.8548	1
COL6A3	MMR	MSI	-0.03751	-0.446	0.371	-0.1824	0.8557	1
TGFB1	MMR	MSI	0.02673	-0.2788	0.3323	0.1737	0.8625	1
THBD	MMR	MSI	-0.02904	-0.3668	0.3087	-0.1708	0.8648	1
EIF2AK2	MMR	MSI	0.01796	-0.1979	0.2338	0.1653	0.8691	1
NDUFA4L2	MMR	MSI	-0.0359	-0.4689	0.3971	-0.1647	0.8696	1
IL17A	MMR	MSI	-0.04343	-0.5751	0.4883	-0.1623	0.8715	1
CD276	MMR	MSI	0.019	-0.2245	0.2625	0.155	0.8772	1
BRCA2	MMR	MSI	-0.01961	-0.2741	0.2349	-0.153	0.8787	1
SPP1	MMR	MSI	0.05212	-0.6441	0.7484	0.1487	0.8821	1
FPR3	MMR	MSI	-0.02187	-0.3225	0.2787	-0.1445	0.8854	1
LAIR1	MMR	MSI	0.02443	-0.3148	0.3636	0.1431	0.8865	1
ARNT2	MMR	MSI	-0.03037	-0.4795	0.4188	-0.1343	0.8934	1
CXCL6	MMR	MSI	-0.04241	-0.681	0.5962	-0.1319	0.8953	1
EOMES	MMR	MSI	-0.03171	-0.5102	0.4467	-0.1316	0.8956	1
HCK	MMR	MSI	0.01996	-0.2944	0.3343	0.1261	0.8999	1
CCL2	MMR	MSI	-0.02183	-0.4185	0.3748	-0.1093	0.9132	1
TCF3	MMR	MSI	0.009707	-0.168	0.1874	0.1085	0.9138	1
WNT7B	MMR	MSI	-0.03379	-0.6523	0.5847	-0.1085	0.9138	1
MAGEC2	MMR	MSI	0.03202	-0.5709	0.6349	0.1055	0.9162	1
IL10RA	MMR	MSI	0.01726	-0.3096	0.3441	0.1049	0.9167	1
LCK	MMR	MSI	-0.02518	-0.5354	0.4851	-0.09803	0.9221	1
RPS6KB1	MMR	MSI	0.008966	-0.1727	0.1907	0.09801	0.9221	1
TLR8	MMR	MSI	0.01813	-0.3582	0.3944	0.0957	0.924	1
KIR2DL3	MMR	MSI	0.0256	-0.5162	0.5674	0.09388	0.9254	1
CD45RB	MMR	MSI	0.01503	-0.3142	0.3443	0.0907	0.9279	1
CSF1	MMR	MSI	-0.01196	-0.2819	0.2579	-0.08806	0.93	1
IFI6	MMR	MSI	0.02383	-0.5377	0.5854	0.0843	0.933	1
FLNB	MMR	MSI	-0.01149	-0.2838	0.2608	-0.0838	0.9334	1
ADORA2A	MMR	MSI	-0.01283	-0.3238	0.2981	-0.08196	0.9349	1
STAT2	MMR	MSI	-0.00853	-0.2219	0.2048	-0.07941	0.9369	1
FLT1	MMR	MSI	-0.01103	-0.3042	0.2821	-0.07473	0.9406	1
GZMM	MMR	MSI	-0.01462	-0.4195	0.3902	-0.07174	0.943	1
MAGEA12	MMR	MSI	0.02196	-0.5987	0.6426	0.07028	0.9441	1
UBA7	MMR	MSI	0.01142	-0.3118	0.3346	0.07017	0.9442	1
CD68	MMR	MSI	0.01093	-0.3002	0.322	0.06981	0.9445	1
IRF2	MMR	MSI	-0.005789	-0.1725	0.161	-0.06896	0.9452	1
CMKLR1	MMR	MSI	-0.01179	-0.3533	0.3298	-0.06855	0.9455	1
CD96	MMR	MSI	-0.01069	-0.3806	0.3593	-0.05739	0.9544	1
C1QA	MMR	MSI	-0.01187	-0.4271	0.4034	-0.0568	0.9548	1
SNAI1	MMR	MSI	0.008406	-0.3075	0.3243	0.05285	0.958	1
CD209	MMR	MSI	-0.008283	-0.4076	0.391	-0.0412	0.9672	1
CD45RO	MMR	MSI	0.005095	-0.3235	0.3337	0.03079	0.9755	1
PRKX	MMR	MSI	-0.005843	-0.4005	0.3888	-0.02941	0.9766	1
DUSP5	MMR	MSI	0.005892	-0.4031	0.4149	0.02861	0.9772	1
KIR3DL2	MMR	MSI	-0.008824	-0.703	0.6853	-0.02525	0.9799	1
KIR3DL1	MMR	MSI	-0.006879	-0.5905	0.5768	-0.02341	0.9814	1
NF1	MMR	MSI	0.001443	-0.1929	0.1958	0.01475	0.9883	1
CCR5	MMR	MSI	0.001647	-0.3764	0.3797	0.008654	0.9931	1
RELB	MMR	MSI	-0.0006724	-0.213	0.2117	-0.006289	0.995	1
TPM1	MMR	MSI	0.0007671	-0.3271	0.3286	0.004648	0.9963	1
