# Supplementary material for: Tumor Antigenicity and a Pre-Existing Adaptive Immune Response in Advanced BRAF Mutant Colorectal Cancers
Source: Cancers (Basel). 2022 Aug 16;14(16):3951. doi: 10.3390/cancers14163951 (PMC9405961; doi:10.3390/cancers14163951)
Supplement: Supplementary file 1 [file cancers-14-03951-s001.zip › Supplementary Table S4.xlsx]

## Sheet: All Signatures
"All Signatures" results table provides the fold-change values for each signature used to generate the Figure 2c.
This table reports the signature name, variable, group/response, Log(2) transformed fold change,
95% lower confidence of the mean limit, 95% upper confidence of the mean limit, students t-test distribution score,
unadjusted significance (p-value), and significance adjusted for multiple tests (FDR). Group 1, CD8 positive
Siganture name	variable	group	logFC	lcl95	ucl95	t statistic	p value	p adjust
IDO1	CD8 Intra Mean	1	2.42	1738	3102	7048	3.59e-10	4.435e-05
IFN Gamma	CD8 Intra Mean	1	1572	1168	1976	7735	1.447e-08	3.576e-06
PD-L1	CD8 Intra Mean	1	1.31	0.8908	1728	6213	1.596e-05	6.57e-07
Cytotoxicity	CD8 Intra Mean	1	1203	0.836	1.57	6514	4.125e-06	0.0002548
TIS	CD8 Intra Mean	1	1.13	0.7811	1478	6439	5.775e-06	0.0002854
Cytotoxic Cells	CD8 Intra Mean	1	1026	0.6801	1372	5.89	6.615e-05	0.000002335
TIGIT	CD8 Intra Mean	1	0.9523	0.5413	1363	4603	0.00001365	0.0003703
Immunoproteasome	CD8 Intra Mean	1	0.9361	0.6688	1203	6957	5.45e-10	4.488e-05
CTLA4	CD8 Intra Mean	1	0.784	0.4322	1136	4427	0.00002678	0.0006015
CD8 T Cells	CD8 Intra Mean	1	0.7501	0.345	1155	3679	0.0003994	0.005482
PD-L2	CD8 Intra Mean	1	0.7136	0.3899	1037	4.38	0.00003209	0.0006607
MHC2	CD8 Intra Mean	1	0.6748	0.308	1042	3655	0.0004327	0.005626
CD45	CD8 Intra Mean	1	0.6739	0.3263	1021	3852	0.0002191	0.003383
IFN Downstream	CD8 Intra Mean	1	0.656	0.3713	0.9406	4579	0.00001499	0.0003703
T Cells	CD8 Intra Mean	1	0.6464	0.2812	1012	3516	0.0006882	0.008502
APM	CD8 Intra Mean	1	0.6119	0.3638	0.8599	4.9	0.000004212	0.0001301
Lymphoid	CD8 Intra Mean	1	0.5937	0.323	0.8644	4357	0.0000349	0.0006633
PD-1	CD8 Intra Mean	1	0.5289	0.1637	0.8942	2877	0.005012	0.05629
Proliferation	CD8 Intra Mean	1	0.3848	0.1443	0.6254	3179	0.002029	0.02387
MLH1	CD8 Intra Mean	1	-0.6464	-0.9948	-0.298	-3686	0.0003893	0.005482
Exhausted CD8	CD8 Intra Mean	1	0.4351	0.1312	0.7391	2844	0.005513	0.05922
BRCA1	CD8 Intra Mean	1	0.3437	0.09742	0.59	2773	0.006761	0.06888
Inflammatory Chemokines	CD8 Intra Mean	1	0.5027	0.1178	0.8877	2594	0.01106	0.1051
Macrophages	CD8 Intra Mean	1	0.4185	0.09047	0.7466	2535	0.01299	0.1189
RAD51	CD8 Intra Mean	1	0.2825	0.02279	0.5421	2161	0.03335	0.2889
NOS2	CD8 Intra Mean	1	0.675	-0.002017	1352	1981	0.05067	0.3981
NK Cells	CD8 Intra Mean	1	0.3818	-0.002631	0.7662	1973	0.05156	0.3981
Myeloid Inflammation	CD8 Intra Mean	1	0.3707	-0.008609	0.75	1942	0.05532	0.4142
Myeloid	CD8 Intra Mean	1	0.2537	-0.02445	0.5318	1812	0.07331	0.5327
Treg	CD8 Intra Mean	1	0.3373	-0.03572	0.7103	1796	0.07579	0.535
Glycolytic Activity	CD8 Intra Mean	1	0.1127	-0.01466	0.24	1758	0.08215	0.5638
Endothelial Cells	CD8 Intra Mean	1	-0.2444	-0.526	0.0372	-1724	0.0881	0.5883
Neutrophils	CD8 Intra Mean	1	0.2712	-0.1011	0.6435	1447	0.1514	0.9842
ATM	CD8 Intra Mean	1	-0.1331	-0.3196	0.05333	-1418	0.1595	1
Mast Cells	CD8 Intra Mean	1	-0.3429	-0.8325	0.1467	-1391	0.1676	1
ARG1	CD8 Intra Mean	1	-0.3359	-0.9143	0.2426	-1153	0.2518	1
DC	CD8 Intra Mean	1	0.2107	-0.1538	0.5753	1148	0.2539	1
MAGEs	CD8 Intra Mean	1	0.2893	-0.2135	0.7921	1143	0.256	1
TGF-Beta	CD8 Intra Mean	1	0.1637	-0.1438	0.4712	1058	0.293	1
BRCA2	CD8 Intra Mean	1	0.1333	-0.1219	0.3885	1038	0.3021	1
Apoptosis	CD8 Intra Mean	1	0.07071	-0.0694	0.2108	1003	0.3187	1
Hypoxia	CD8 Intra Mean	1	-0.0921	-0.3038	0.1196	-0.8642	0.3898	1
B Cells	CD8 Intra Mean	1	0.1601	-0.3312	0.6514	0.6473	0.5191	1
NK CD56dim	CD8 Intra Mean	1	0.1274	-0.3669	0.6216	0.5119	0.61	1
B7-H3	CD8 Intra Mean	1	-0.05188	-0.297	0.1933	-0.4204	0.6752	1
Stroma	CD8 Intra Mean	1	-0.07545	-0.4412	0.2903	-0.4099	0.6829	1
TH1 Cells	CD8 Intra Mean	1	0.05899	-0.3885	0.5065	0.2619	0.794	1
IL10	CD8 Intra Mean	1	-0.007044	-0.4258	0.4117	-0.03342	0.9734	1
MSH2	CD8 Intra Mean	1	-0.00207	-0.1801	0.176	-0.0231	0.9816	1

## Sheet: All Genes
"All Genes" results table provides the fold-change values for each signature used to generate the Figure 2d.
This table reports the signature name, variable, group/response, Log(2) transformed fold change,
95% lower confidence of the mean limit, 95% upper confidence of the mean limit, students t-test distribution score,
unadjusted significance (p-value), and significance adjusted for multiple tests (FDR). Group 1, CD8 positive
Gene name	variable	group	logFC	lcl95	ucl95	t statistic	p value	p adjust
CXCL10	CD8 Intra Mean	1	1878	1405	2352	7879	7.19e-12	1.297e-05
GBP1	CD8 Intra Mean	1	1609	1214	2003	8109	2.415e-09	1.297e-05
GBP4	CD8 Intra Mean	1	1764	1319	2209	7878	7.207e-09	1.297e-05
IRF1	CD8 Intra Mean	1	1111	0.827	1396	7762	1.246e-08	1.654e-05
PSMB9	CD8 Intra Mean	1	1325	0.9836	1665	7719	1.532e-08	1.654e-05
GNLY	CD8 Intra Mean	1	1526	1036	2017	6181	1.82e-08	0.000007673
TAP1	CD8 Intra Mean	1	1213	0.8969	1529	7621	2.428e-08	2.185e-05
CXCL13	CD8 Intra Mean	1	1647	1089	2206	5857	7.57e-08	0.00002404
IDO1	CD8 Intra Mean	1	2.42	1738	3102	7051	3.489e-07	0.0002691
GBP2	CD8 Intra Mean	1	1024	0.724	1324	6779	1.217e-06	0.0008214
CXCL9	CD8 Intra Mean	1	1926	1355	2497	6701	1.746e-06	0.000001047
NLRC5	CD8 Intra Mean	1	0.8358	0.569	1103	6224	1.501e-05	0.000007673
CD274	CD8 Intra Mean	1	1.31	0.8901	1729	6201	1.663e-05	0.000007673
STAT1	CD8 Intra Mean	1	0.8931	0.6059	1.18	6177	1.848e-05	0.000007673
PSMB10	CD8 Intra Mean	1	0.8417	0.5686	1115	6124	2.345e-05	0.000009042
GZMA	CD8 Intra Mean	1	1238	0.8316	1644	6053	3.201e-05	0.00001152
TAP2	CD8 Intra Mean	1	0.8359	0.5547	1117	5906	6.115e-05	0.00002063
CCL5	CD8 Intra Mean	1	1212	0.7942	1.63	5761	0.0001147	0.00003439
CD74	CD8 Intra Mean	1	1017	0.6575	1376	5621	0.0002095	0.00005953
CXCL11	CD8 Intra Mean	1	1638	1047	2229	5.51	0.0003377	0.00009114
LAG3	CD8 Intra Mean	1	1038	0.6576	1419	5.42	0.0004937	0.0001269
PARP9	CD8 Intra Mean	1	0.8074	0.5105	1104	5402	0.0005322	0.0001306
PSMB8	CD8 Intra Mean	1	0.6927	0.4305	0.9549	5249	0.00000101	0.0002371
TYMP	CD8 Intra Mean	1	0.9238	0.5704	1277	5193	0.000001275	0.0002868
KLRK1	CD8 Intra Mean	1	1095	0.6662	1525	5071	0.000002103	0.0004542
LILRB4	CD8 Intra Mean	1	0.8711	0.5287	1213	5055	0.000002244	0.000466
APOL6	CD8 Intra Mean	1	0.6006	0.364	0.8372	5042	0.000002362	0.0004722
IFIT3	CD8 Intra Mean	1	1117	0.676	1558	5031	0.000002469	0.0004761
NKG7	CD8 Intra Mean	1	1142	0.6898	1595	5016	0.000002626	0.0004889
GZMH	CD8 Intra Mean	1	1266	0.7604	1771	4976	0.000003089	0.0005559
HLA-DRA	CD8 Intra Mean	1	0.9427	0.5655	1.32	4964	0.00000324	0.0005643
TRIM21	CD8 Intra Mean	1	0.4741	0.2815	0.6667	4891	0.000004361	0.000726
HLA-E	CD8 Intra Mean	1	0.5591	0.3318	0.7864	4886	0.000004438	0.000726
KLRD1	CD8 Intra Mean	1	0.8196	0.4814	1158	4815	0.000005901	0.0009369
HDAC11	CD8 Intra Mean	1	-0.5621	-0.7963	-0.3278	-4767	0.000007146	0.001102
CD8A	CD8 Intra Mean	1	1063	0.6156	1511	4719	0.000008614	0.001292
GZMB	CD8 Intra Mean	1	1181	0.6818	1681	4698	0.000009362	0.001346
PRF1	CD8 Intra Mean	1	0.926	0.5342	1318	4695	0.000009477	0.001346
CD3D	CD8 Intra Mean	1	0.8591	0.4941	1224	4676	0.00001021	0.001414
TIGIT	CD8 Intra Mean	1	0.9523	0.5405	1364	4594	0.00001409	0.001902
IFI35	CD8 Intra Mean	1	0.7742	0.4387	1.11	4584	0.00001461	0.001923
CASP1	CD8 Intra Mean	1	0.7821	0.4408	1123	4553	0.00001649	0.00209
IHH	CD8 Intra Mean	1	-1453	-2087	-0.8179	-4547	0.00001687	0.00209
HLA-DMA	CD8 Intra Mean	1	0.8422	0.4741	1.21	4545	0.00001704	0.00209
PPARG	CD8 Intra Mean	1	-0.8731	-1262	-0.4839	-4457	0.00002389	0.002866
B2M	CD8 Intra Mean	1	0.6169	0.3407	0.8932	4437	0.00002578	0.002981
IL2RB	CD8 Intra Mean	1	0.8219	0.4537	1.19	4435	0.00002595	0.002981
CTLA4	CD8 Intra Mean	1	0.784	0.431	1137	4412	0.00002826	0.003178
DTX3L	CD8 Intra Mean	1	0.477	0.2616	0.6924	4399	0.00002972	0.003274
PDCD1LG2	CD8 Intra Mean	1	0.7136	0.3885	1039	4361	0.00003436	0.00371
NECTIN1	CD8 Intra Mean	1	-0.6488	-0.9577	-0.3398	-4172	0.00006941	0.007163
HLA-DPA1	CD8 Intra Mean	1	0.7754	0.406	1145	4171	0.00006977	0.007163
FASLG	CD8 Intra Mean	1	0.8204	0.4294	1211	4168	0.00007033	0.007163
TNFRSF9	CD8 Intra Mean	1	0.7153	0.3732	1057	4154	0.0000741	0.007408
KIF2C	CD8 Intra Mean	1	0.5599	0.2863	0.8334	4066	0.0001022	0.01003
JAK2	CD8 Intra Mean	1	0.5181	0.2638	0.7724	4047	0.0001093	0.01037
FCGR3A/B	CD8 Intra Mean	1	0.7337	0.3735	1094	4047	0.0001095	0.01037
TAPBP	CD8 Intra Mean	1	0.4286	0.2177	0.6395	4037	0.0001134	0.01055
CD3E	CD8 Intra Mean	1	0.7635	0.3872	1.14	4.03	0.0001161	0.01063
HLA-DMB	CD8 Intra Mean	1	0.7163	0.3616	1071	4012	0.0001241	0.01116
SOCS1	CD8 Intra Mean	1	0.5943	0.299	0.8897	3997	0.0001308	0.01157
NBN	CD8 Intra Mean	1	0.4195	0.2107	0.6283	3991	0.0001337	0.01164
ISG15	CD8 Intra Mean	1	1.04	0.5207	1559	3.98	0.0001392	0.01193
IFI16	CD8 Intra Mean	1	0.6925	0.345	1.04	3959	0.0001499	0.01264
IL15	CD8 Intra Mean	1	0.6102	0.3033	0.9172	3.95	0.0001549	0.01286
HLA-DPB1	CD8 Intra Mean	1	0.6804	0.3348	1026	3912	0.0001773	0.0145
MICB	CD8 Intra Mean	1	0.6795	0.3328	1026	3894	0.0001892	0.01524
CTSW	CD8 Intra Mean	1	0.9225	0.4455	1399	3842	0.0002267	0.01777
PTPRC	CD8 Intra Mean	1	0.6739	0.3251	1023	3839	0.0002292	0.01777
CCNB1	CD8 Intra Mean	1	0.5784	0.279	0.8778	3837	0.0002304	0.01777
CXCR6	CD8 Intra Mean	1	0.7091	0.3393	1079	3.81	0.0002538	0.01911
ICAM1	CD8 Intra Mean	1	0.658	0.3148	1001	3809	0.0002548	0.01911
HELLS	CD8 Intra Mean	1	0.5507	0.2623	0.8392	3793	0.0002687	0.01986
FANCA	CD8 Intra Mean	1	0.5523	0.2628	0.8419	3.79	0.0002722	0.01986
JAK3	CD8 Intra Mean	1	0.5846	0.269	0.9003	3679	0.0003976	0.02846
IL2RA	CD8 Intra Mean	1	0.7371	0.3387	1136	3675	0.000403	0.02846
MLH1	CD8 Intra Mean	1	-0.6464	-0.996	-0.2968	-3673	0.000406	0.02846
CD38	CD8 Intra Mean	1	0.6899	0.3149	1065	3655	0.000432	0.0299
HLA-F	CD8 Intra Mean	1	0.7608	0.3447	1177	3632	0.0004668	0.0319
DEPTOR	CD8 Intra Mean	1	-0.6368	-0.9938	-0.2798	-3544	0.0006269	0.0423
CXCL14	CD8 Intra Mean	1	-1503	-2361	-0.645	-3.48	0.0007749	0.05165
CEP55	CD8 Intra Mean	1	0.5674	0.2429	0.892	3473	0.0007925	0.05217
IL22RA1	CD8 Intra Mean	1	-0.8409	-1323	-0.3586	-3464	0.000817	0.05314
HLA-C	CD8 Intra Mean	1	0.4978	0.2115	0.784	3455	0.0008412	0.05406
CD48	CD8 Intra Mean	1	0.6774	0.2874	1067	3451	0.000852	0.05411
SREBF1	CD8 Intra Mean	1	0.4221	0.178	0.6663	3435	0.0008985	0.0564
SLAMF7	CD8 Intra Mean	1	0.6904	0.2892	1092	3419	0.0009469	0.05876
C1QA	CD8 Intra Mean	1	0.6752	0.2781	1072	3378	0.00108	0.06624
PGPEP1	CD8 Intra Mean	1	-0.4096	-0.6525	-0.1667	-3.35	0.001181	0.0702
TYMS	CD8 Intra Mean	1	0.5589	0.2274	0.8903	3.35	0.001182	0.0702
CYBB	CD8 Intra Mean	1	0.5427	0.2208	0.8646	3.35	0.001183	0.0702
CCL4	CD8 Intra Mean	1	0.6642	0.2695	1059	3343	0.001209	0.07051
TTC30A	CD8 Intra Mean	1	-0.6522	-1.04	-0.2644	-3341	0.001215	0.07051
CD96	CD8 Intra Mean	1	0.5951	0.2402	0.9499	3332	0.001253	0.07197
IRF8	CD8 Intra Mean	1	0.5094	0.2047	0.8141	3322	0.001294	0.07355
CD3G	CD8 Intra Mean	1	0.6695	0.2677	1071	3.31	0.001342	0.07549
WNT4	CD8 Intra Mean	1	-0.9347	-1497	-0.3729	-3305	0.001364	0.07589
IL32	CD8 Intra Mean	1	0.5809	0.2307	0.9311	3295	0.001407	0.07752
TRAT1	CD8 Intra Mean	1	0.6508	0.2578	1044	3.29	0.00143	0.07799
ZAP70	CD8 Intra Mean	1	0.6596	0.2582	1061	3264	0.001552	0.08377
OAS2	CD8 Intra Mean	1	0.8166	0.3179	1315	3253	0.001606	0.08586
C1QB	CD8 Intra Mean	1	0.6039	0.2343	0.9735	3246	0.001643	0.08694
SBNO2	CD8 Intra Mean	1	0.3277	0.1259	0.5296	3226	0.001752	0.09172
GNG4	CD8 Intra Mean	1	-1161	-1877	-0.4454	-3223	0.001767	0.09172
DUSP2	CD8 Intra Mean	1	0.6042	0.2291	0.9793	3.2	0.001899	0.09763
MX1	CD8 Intra Mean	1	0.9317	0.3493	1514	3178	0.002032	0.1035
TGFBR2	CD8 Intra Mean	1	-0.4958	-0.8076	-0.184	-3159	0.002153	0.1086
LTBP1	CD8 Intra Mean	1	-0.6297	-1029	-0.2301	-3.13	0.002356	0.1177
IFITM1	CD8 Intra Mean	1	0.6957	0.2531	1138	3123	0.002408	0.118
IL12RB2	CD8 Intra Mean	1	0.548	0.1992	0.8968	3121	0.002421	0.118
GIMAP4	CD8 Intra Mean	1	0.4676	0.1695	0.7656	3117	0.002455	0.118
MXI1	CD8 Intra Mean	1	-0.4306	-0.7056	-0.1556	-3111	0.002496	0.118
STAT2	CD8 Intra Mean	1	0.3225	0.1166	0.5285	3111	0.002499	0.118
EXO1	CD8 Intra Mean	1	0.4777	0.1724	0.783	3108	0.002517	0.118
CD68	CD8 Intra Mean	1	0.4701	0.1694	0.7708	3106	0.002535	0.118
TP53	CD8 Intra Mean	1	0.4517	0.1627	0.7406	3105	0.002544	0.118
IFNG	CD8 Intra Mean	1	0.7276	0.2618	1193	3103	0.002558	0.118
TNFRSF11B	CD8 Intra Mean	1	-1264	-2077	-0.4518	-3092	0.00265	0.1212
EPM2AIP1	CD8 Intra Mean	1	-0.5593	-0.9207	-0.1978	-3074	0.002794	0.1267
ZC3H12A	CD8 Intra Mean	1	0.4419	0.155	0.7288	3.06	0.002915	0.1311
MAGEB2	CD8 Intra Mean	1	0.6334	0.2194	1047	3.04	0.003101	0.1384
SAMSN1	CD8 Intra Mean	1	0.4785	0.1654	0.7916	3036	0.003137	0.1388
CMKLR1	CD8 Intra Mean	1	0.5037	0.1737	0.8337	3033	0.003166	0.1389
BTLA	CD8 Intra Mean	1	0.613	0.2106	1015	3026	0.003229	0.1406
PARP12	CD8 Intra Mean	1	0.3498	0.119	0.5806	3011	0.003378	0.1459
ITGAE	CD8 Intra Mean	1	0.2684	0.09105	0.4457	3007	0.003423	0.1467
CTSS	CD8 Intra Mean	1	0.4375	0.1472	0.7278	2994	0.003556	0.1498
EZH2	CD8 Intra Mean	1	0.3437	0.1156	0.5718	2993	0.003565	0.1498
DLL4	CD8 Intra Mean	1	-0.4203	-0.6994	-0.1412	-2992	0.00358	0.1498
TSLP	CD8 Intra Mean	1	-0.6478	-1083	-0.213	-2.96	0.003929	0.1631
MB21D1	CD8 Intra Mean	1	0.4894	0.1596	0.8192	2948	0.004075	0.1679
CDC20	CD8 Intra Mean	1	0.45	0.1453	0.7546	2935	0.004237	0.1733
SMAD5	CD8 Intra Mean	1	-0.3461	-0.5812	-0.1111	-2926	0.004344	0.1763
HLA-DRB1	CD8 Intra Mean	1	0.8038	0.2567	1351	2919	0.004435	0.1767
FOSL1	CD8 Intra Mean	1	0.8013	0.2559	1347	2919	0.00444	0.1767
HERC6	CD8 Intra Mean	1	0.5622	0.1794	0.945	2918	0.004451	0.1767
HDAC4	CD8 Intra Mean	1	-0.3682	-0.6203	-0.1161	-2902	0.004662	0.1837
PDGFA	CD8 Intra Mean	1	-0.4682	-0.7917	-0.1446	-2875	0.005045	0.1966
LAIR1	CD8 Intra Mean	1	0.4759	0.1468	0.805	2873	0.00507	0.1966
CD7	CD8 Intra Mean	1	0.5641	0.1737	0.9545	2.87	0.005109	0.1966
PDCD1	CD8 Intra Mean	1	0.5289	0.1626	0.8952	2869	0.005136	0.1966
CD45RO	CD8 Intra Mean	1	0.4539	0.1389	0.769	2862	0.005232	0.1989
CXCL1	CD8 Intra Mean	1	0.8431	0.2561	1.43	2853	0.005364	0.2025
PF4	CD8 Intra Mean	1	-0.8887	-1509	-0.2686	-2847	0.005461	0.2047
CCL8	CD8 Intra Mean	1	0.7359	0.2217	1.25	2843	0.005528	0.2058
CCL21	CD8 Intra Mean	1	0.8404	0.2506	1.43	2831	0.005724	0.2117
HAVCR2	CD8 Intra Mean	1	0.4357	0.127	0.7444	2804	0.006181	0.227
LDHB	CD8 Intra Mean	1	0.5611	0.1626	0.9596	2797	0.006305	0.23
NFKB2	CD8 Intra Mean	1	0.3318	0.09544	0.5682	2789	0.006455	0.2339
SHC2	CD8 Intra Mean	1	-0.6534	-1.12	-0.1865	-2.78	0.006614	0.238
IFIH1	CD8 Intra Mean	1	0.4318	0.1215	0.7421	2765	0.00691	0.2462
CD163	CD8 Intra Mean	1	0.5986	0.1683	1029	2764	0.006933	0.2462
CDK2	CD8 Intra Mean	1	0.2608	0.07286	0.4487	2757	0.007063	0.2492
CDH1	CD8 Intra Mean	1	-0.3689	-0.635	-0.1028	-2754	0.007114	0.2494
BRCA1	CD8 Intra Mean	1	0.3437	0.09526	0.5921	2748	0.007233	0.2519
GHR	CD8 Intra Mean	1	-0.6387	-1101	-0.1761	-2743	0.007342	0.2541
IKBKG	CD8 Intra Mean	1	-0.2834	-0.4894	-0.07745	-2734	0.007539	0.2592
HDAC5	CD8 Intra Mean	1	-0.3171	-0.5482	-0.08601	-2726	0.007704	0.2628
DTX4	CD8 Intra Mean	1	-0.3828	-0.6622	-0.1035	-2722	0.007779	0.2628
SOX11	CD8 Intra Mean	1	-0.4688	-0.811	-0.1267	-2722	0.007789	0.2628
CD45RB	CD8 Intra Mean	1	0.4396	0.118	0.7611	2716	0.007925	0.265
CD247	CD8 Intra Mean	1	0.5223	0.1401	0.9045	2715	0.007951	0.265
ITGB2	CD8 Intra Mean	1	0.4554	0.1215	0.7893	2709	0.008066	0.2671
IFIT2	CD8 Intra Mean	1	0.5869	0.1531	1021	2688	0.008561	0.2818
DDB2	CD8 Intra Mean	1	0.4608	0.1191	0.8026	2679	0.008782	0.2873
CCL18	CD8 Intra Mean	1	0.6516	0.1678	1135	2676	0.008854	0.2879
BNIP3	CD8 Intra Mean	1	-0.6225	-1085	-0.1596	-2672	0.008955	0.2894
CXCL3	CD8 Intra Mean	1	0.7308	0.187	1275	2.67	0.009007	0.2894
TLR8	CD8 Intra Mean	1	0.4902	0.1216	0.8589	2642	0.009724	0.3106
H2AFX	CD8 Intra Mean	1	0.3589	0.08816	0.6297	2633	0.009946	0.3159
IL10RA	CD8 Intra Mean	1	0.4229	0.1028	0.7429	2625	0.01018	0.32
APH1B	CD8 Intra Mean	1	-0.3917	-0.6882	-0.09518	-2624	0.0102	0.32
CD47	CD8 Intra Mean	1	0.2792	0.06761	0.4909	2621	0.01028	0.3208
LRRC32	CD8 Intra Mean	1	-0.4693	-0.8259	-0.1127	-2614	0.01047	0.325
RORC	CD8 Intra Mean	1	-0.7498	-1322	-0.1779	-2605	0.01076	0.3319
NOTCH1	CD8 Intra Mean	1	-0.2811	-0.4962	-0.06607	-2597	0.01098	0.3369
CASP8	CD8 Intra Mean	1	0.3736	0.08646	0.6608	2585	0.01135	0.3462
S100A9	CD8 Intra Mean	1	0.6588	0.152	1166	2582	0.01142	0.3465
CD27	CD8 Intra Mean	1	0.542	0.1245	0.9595	2579	0.01152	0.3474
DNMT1	CD8 Intra Mean	1	0.2697	0.06161	0.4778	2575	0.01166	0.3478
HMGA1	CD8 Intra Mean	1	0.3941	0.09001	0.6981	2575	0.01166	0.3478
PKM	CD8 Intra Mean	1	0.3036	0.06886	0.5383	2.57	0.01183	0.3508
CD84	CD8 Intra Mean	1	0.4461	0.1005	0.7918	2564	0.012	0.3541
APOE	CD8 Intra Mean	1	0.6484	0.1452	1152	2.56	0.01214	0.3563
CD86	CD8 Intra Mean	1	0.3963	0.08833	0.7042	2556	0.01225	0.3574
CD4	CD8 Intra Mean	1	0.4592	0.1016	0.8168	2551	0.01242	0.3587
SH2D1A	CD8 Intra Mean	1	0.5634	0.1247	1002	2551	0.01243	0.3587
OAS3	CD8 Intra Mean	1	0.4831	0.1061	0.8601	2546	0.0126	0.3604
TLR2	CD8 Intra Mean	1	0.4057	0.08906	0.7224	2545	0.01262	0.3604
HLA-B	CD8 Intra Mean	1	0.4571	0.09784	0.8164	2528	0.01322	0.3757
ITGAL	CD8 Intra Mean	1	0.4648	0.09709	0.8325	2511	0.01381	0.3904
POLD1	CD8 Intra Mean	1	0.2935	0.06068	0.5262	2505	0.01406	0.3953
TPI1	CD8 Intra Mean	1	0.2783	0.05671	0.4998	2495	0.01441	0.4031
PIK3CD	CD8 Intra Mean	1	0.444	0.08987	0.7982	2491	0.01458	0.4057
CDC25C	CD8 Intra Mean	1	0.3397	0.06845	0.6109	2488	0.01468	0.4065
EDN1	CD8 Intra Mean	1	-0.5292	-0.9523	-0.1062	-2485	0.0148	0.4071
GPC4	CD8 Intra Mean	1	-0.4047	-0.7285	-0.08099	-2484	0.01486	0.4071
LILRB2	CD8 Intra Mean	1	0.4068	0.0804	0.7332	2476	0.01515	0.4132
FGF13	CD8 Intra Mean	1	-0.5834	-1055	-0.112	-2459	0.01586	0.4302
NCR1	CD8 Intra Mean	1	0.5266	0.09972	0.9535	2451	0.01619	0.4354
SFXN1	CD8 Intra Mean	1	0.2723	0.05141	0.4931	2449	0.01626	0.4354
CD69	CD8 Intra Mean	1	0.5367	0.1012	0.9722	2448	0.01629	0.4354
BRD3	CD8 Intra Mean	1	-0.2544	-0.4614	-0.04744	-2442	0.01656	0.4403
CD244	CD8 Intra Mean	1	0.4338	0.07975	0.7879	2434	0.0169	0.4472
FPR3	CD8 Intra Mean	1	0.3604	0.06484	0.6559	2423	0.01741	0.4586
PLA2G2A	CD8 Intra Mean	1	1024	0.1833	1865	2.42	0.01754	0.4596
API5	CD8 Intra Mean	1	0.1735	0.03039	0.3165	2409	0.01805	0.4695
TLR4	CD8 Intra Mean	1	-0.3619	-0.6605	-0.0633	-2408	0.01809	0.4695
ENO1	CD8 Intra Mean	1	0.3035	0.05263	0.5544	2403	0.01829	0.4725
ANGPT2	CD8 Intra Mean	1	-0.3544	-0.648	-0.06075	-2398	0.01856	0.4772
IL21R	CD8 Intra Mean	1	0.5059	0.08512	0.9268	2388	0.019	0.4862
CDH5	CD8 Intra Mean	1	-0.3735	-0.6847	-0.06244	-2385	0.01916	0.4878
PTPN11	CD8 Intra Mean	1	0.1699	0.02796	0.3118	2378	0.01952	0.4946
FZD8	CD8 Intra Mean	1	-0.4971	-0.9128	-0.08133	-2375	0.01966	0.4958
IFI27	CD8 Intra Mean	1	0.572	0.09186	1052	2367	0.02009	0.5044
IRF7	CD8 Intra Mean	1	0.4053	0.06472	0.7459	2364	0.02022	0.5053
CD44	CD8 Intra Mean	1	0.316	0.04605	0.5859	2326	0.02228	0.5544
ROBO4	CD8 Intra Mean	1	-0.3947	-0.7353	-0.05406	-2302	0.02364	0.5833
WNT5B	CD8 Intra Mean	1	-0.4647	-0.8658	-0.0636	-2302	0.02366	0.5833
MFGE8	CD8 Intra Mean	1	-0.4265	-0.798	-0.05505	-2281	0.0249	0.6098
STAT4	CD8 Intra Mean	1	0.3384	0.04354	0.6332	2.28	0.02497	0.6098
ICOS	CD8 Intra Mean	1	0.4723	0.06023	0.8844	2277	0.02515	0.6116
ITGA2	CD8 Intra Mean	1	0.3473	0.04367	0.6509	2272	0.02544	0.6126
MAP3K8	CD8 Intra Mean	1	0.284	0.03562	0.5324	2272	0.0255	0.6126
TNFRSF10B	CD8 Intra Mean	1	0.2798	0.03503	0.5245	2271	0.02553	0.6126
RRM2	CD8 Intra Mean	1	0.3418	0.04156	0.642	2262	0.02613	0.6241
FCGR1A	CD8 Intra Mean	1	0.3724	0.04472	0.7001	2258	0.02638	0.6273
BIRC5	CD8 Intra Mean	1	0.3734	0.04447	0.7024	2255	0.02654	0.6285
WDR76	CD8 Intra Mean	1	0.2502	0.02647	0.4738	2222	0.0288	0.679
BIRC3	CD8 Intra Mean	1	0.5225	0.05348	0.9916	2213	0.02941	0.6876
CCL3/L1	CD8 Intra Mean	1	0.5394	0.05473	1024	2211	0.02957	0.6876
CD14	CD8 Intra Mean	1	0.4214	0.04264	0.8001	2.21	0.02962	0.6876
BMP2	CD8 Intra Mean	1	-0.5153	-0.9786	-0.05196	-2209	0.02968	0.6876
PC	CD8 Intra Mean	1	-0.3131	-0.597	-0.02914	-2191	0.03107	0.7167
CPA3	CD8 Intra Mean	1	-0.6091	-1163	-0.05523	-2185	0.0315	0.7219
CD80	CD8 Intra Mean	1	0.3483	0.03148	0.6651	2184	0.03156	0.7219
C2	CD8 Intra Mean	1	0.3365	0.02892	0.6441	2173	0.03237	0.7355
TIE1	CD8 Intra Mean	1	-0.323	-0.6183	-0.02766	-2173	0.03243	0.7355
VTCN1	CD8 Intra Mean	1	-0.5639	-1.08	-0.04742	-2169	0.03271	0.7389
MKI67	CD8 Intra Mean	1	0.3316	0.02706	0.6362	2163	0.03318	0.7463
CLEC7A	CD8 Intra Mean	1	0.3877	0.0298	0.7455	2152	0.03406	0.763
RASAL1	CD8 Intra Mean	1	-0.5064	-0.9747	-0.03806	-2148	0.03439	0.7664
SGK1	CD8 Intra Mean	1	0.3634	0.0271	0.6996	2147	0.0345	0.7664
RAD51	CD8 Intra Mean	1	0.2825	0.02079	0.5441	2145	0.03468	0.7674
GLI1	CD8 Intra Mean	1	-0.5131	-0.9896	-0.03658	-2139	0.03513	0.774
TNFRSF18	CD8 Intra Mean	1	0.4123	0.02906	0.7955	2137	0.03528	0.7742
FCGR2A	CD8 Intra Mean	1	0.3827	0.02521	0.7401	2127	0.03617	0.7897
CD8B	CD8 Intra Mean	1	0.4372	0.02857	0.8458	2126	0.03628	0.7897
IRF9	CD8 Intra Mean	1	0.2982	0.01844	0.578	2118	0.03697	0.8003
CSF2RB	CD8 Intra Mean	1	0.3688	0.02262	0.7149	2116	0.03706	0.8003
TNFSF9	CD8 Intra Mean	1	0.6212	0.03757	1205	2115	0.03723	0.8008
HES1	CD8 Intra Mean	1	-0.2785	-0.5414	-0.01563	-2105	0.0381	0.8161
CX3CR1	CD8 Intra Mean	1	-0.5639	-1097	-0.03046	-2.1	0.03851	0.8218
IL7R	CD8 Intra Mean	1	0.4253	0.02239	0.8282	2097	0.03879	0.8224
TBXAS1	CD8 Intra Mean	1	-0.3482	-0.6782	-0.0182	-2096	0.03887	0.8224
SLC7A5	CD8 Intra Mean	1	0.358	0.01848	0.6974	2095	0.039	0.8224
TAPBPL	CD8 Intra Mean	1	0.2786	0.01317	0.5441	2085	0.03988	0.8355
EIF2AK2	CD8 Intra Mean	1	0.2246	0.01031	0.4389	2082	0.04016	0.8355
CNTFR	CD8 Intra Mean	1	-0.5388	-1053	-0.02454	-2081	0.04023	0.8355
TMEM140	CD8 Intra Mean	1	0.2992	0.01361	0.5847	2081	0.04024	0.8355
ATF3	CD8 Intra Mean	1	0.4277	0.01845	0.837	2076	0.04072	0.8423
NFAM1	CD8 Intra Mean	1	0.3403	0.01371	0.6668	2.07	0.04131	0.8511
WNT2B	CD8 Intra Mean	1	-0.5266	-1034	-0.01879	-2.06	0.04227	0.8676
GLUD1	CD8 Intra Mean	1	0.2064	0.006905	0.4059	2055	0.04274	0.8739
TGFBR1	CD8 Intra Mean	1	-0.2554	-0.5038	-0.006933	-2042	0.04407	0.8977
LYZ	CD8 Intra Mean	1	0.6107	0.01549	1206	2038	0.04445	0.902
IRF3	CD8 Intra Mean	1	0.1653	0.00394	0.3267	2035	0.04477	0.9021
FCGR2B	CD8 Intra Mean	1	0.4363	0.01033	0.8623	2035	0.04481	0.9021
GIMAP6	CD8 Intra Mean	1	0.3628	0.008346	0.7173	2033	0.04495	0.9021
SMAP1	CD8 Intra Mean	1	-0.2438	-0.4823	-0.005281	-2031	0.04524	0.9031
HLA-DOA	CD8 Intra Mean	1	0.4475	0.009223	0.8858	2028	0.04547	0.9031
PIK3R2	CD8 Intra Mean	1	-0.224	-0.4435	-0.004581	-2028	0.0455	0.9031
LDHA	CD8 Intra Mean	1	0.2828	0.004942	0.5606	2022	0.04614	0.9125
BAX	CD8 Intra Mean	1	0.2018	0.003327	0.4002	2.02	0.04636	0.9134
UBA7	CD8 Intra Mean	1	0.3264	0.004787	0.6481	2016	0.04676	0.9177
GPR160	CD8 Intra Mean	1	-0.4839	-0.9612	-0.006605	-2014	0.04698	0.9177
CDKN2A	CD8 Intra Mean	1	-0.5143	-1022	-0.006758	-2013	0.04709	0.9177
DKK1	CD8 Intra Mean	1	-0.6323	-1.26	-0.004897	-2002	0.04828	0.9375
FPR1	CD8 Intra Mean	1	0.4119	0.002113	0.8216	1997	0.04885	0.9453
ITGB8	CD8 Intra Mean	1	-0.3549	-0.7085	-0.001317	-1994	0.04917	0.948
UBE2T	CD8 Intra Mean	1	0.2633	-0.0003188	0.527	1984	0.05027	0.9658
NOS2	CD8 Intra Mean	1	0.675	-0.001706	1352	1982	0.05057	0.9681
GOT2	CD8 Intra Mean	1	0.1701	-0.00187	0.3421	1965	0.05249	1
ID4	CD8 Intra Mean	1	-0.4566	-0.919	0.005697	-1962	0.05283	1
RIPK2	CD8 Intra Mean	1	0.2637	-0.003602	0.531	1.96	0.0531	1
CXCL2	CD8 Intra Mean	1	0.5301	-0.01029	1071	1949	0.05443	1
PRKX	CD8 Intra Mean	1	-0.3846	-0.7769	0.007717	-1948	0.05458	1
SRP54	CD8 Intra Mean	1	0.1471	-0.003285	0.2976	1943	0.05511	1
SELL	CD8 Intra Mean	1	0.441	-0.01033	0.8924	1941	0.05536	1
CXCR4	CD8 Intra Mean	1	0.3718	-0.01167	0.7552	1926	0.05724	1
KIT	CD8 Intra Mean	1	-0.4904	-0.9997	0.01892	-1913	0.05894	1
BCAT1	CD8 Intra Mean	1	0.3778	-0.01581	0.7714	1907	0.05973	1
LOXL2	CD8 Intra Mean	1	-0.2941	-0.6012	0.01304	-1902	0.06033	1
ARG2	CD8 Intra Mean	1	-0.4924	-1009	0.02429	-1893	0.06153	1
CCR5	CD8 Intra Mean	1	0.3573	-0.01791	0.7324	1892	0.06173	1
VEGFB	CD8 Intra Mean	1	-0.2424	-0.4985	0.01376	-1.88	0.06335	1
NEIL1	CD8 Intra Mean	1	-0.2836	-0.5848	0.01769	-1.87	0.06473	1
CCL14	CD8 Intra Mean	1	-0.4401	-0.9104	0.0302	-1859	0.06628	1
GLS	CD8 Intra Mean	1	-0.2496	-0.5169	0.01771	-1855	0.06687	1
MMRN2	CD8 Intra Mean	1	-0.2851	-0.5907	0.02043	-1854	0.06704	1
TICAM1	CD8 Intra Mean	1	0.2217	-0.01669	0.4601	1848	0.06795	1
SLC1A5	CD8 Intra Mean	1	-0.2328	-0.4858	0.02019	-1828	0.07084	1
OASL	CD8 Intra Mean	1	0.3826	-0.03416	0.7993	1824	0.0715	1
GZMK	CD8 Intra Mean	1	0.3833	-0.03498	0.8015	1.82	0.07201	1
A2M	CD8 Intra Mean	1	-0.3615	-0.7563	0.03336	-1819	0.07227	1
TNFAIP3	CD8 Intra Mean	1	0.2925	-0.02705	0.612	1818	0.07232	1
SAMD9	CD8 Intra Mean	1	0.3407	-0.034	0.7154	1806	0.0742	1
EOMES	CD8 Intra Mean	1	0.4335	-0.04462	0.9115	1801	0.07501	1
RSAD2	CD8 Intra Mean	1	0.4661	-0.05006	0.9822	1794	0.07618	1
FOXP3	CD8 Intra Mean	1	0.3373	-0.03676	0.7113	1791	0.07659	1
CD6	CD8 Intra Mean	1	0.3719	-0.04149	0.7853	1787	0.07726	1
RUNX3	CD8 Intra Mean	1	0.3114	-0.03524	0.6581	1785	0.07768	1
SFRP1	CD8 Intra Mean	1	-0.566	-1197	0.06548	-1781	0.07835	1
P2RY13	CD8 Intra Mean	1	0.3438	-0.04001	0.7275	1.78	0.07852	1
HNF1A	CD8 Intra Mean	1	-0.4986	-1056	0.0588	-1777	0.07893	1
HCK	CD8 Intra Mean	1	0.2811	-0.03328	0.5955	1776	0.07905	1
IL2	CD8 Intra Mean	1	-0.4312	-0.9149	0.05253	-1771	0.07996	1
TNFRSF14	CD8 Intra Mean	1	0.18	-0.02194	0.3819	1771	0.07999	1
ICOSLG	CD8 Intra Mean	1	0.2553	-0.03331	0.5439	1757	0.08225	1
OTOA	CD8 Intra Mean	1	-0.4913	-1047	0.06416	-1757	0.08229	1
TCL1A	CD8 Intra Mean	1	0.4951	-0.06591	1056	1753	0.08296	1
CTNNB1	CD8 Intra Mean	1	-0.1534	-0.3274	0.02052	-1752	0.08311	1
CSF2	CD8 Intra Mean	1	0.4867	-0.06755	1041	1745	0.08448	1
CLECL1	CD8 Intra Mean	1	0.4268	-0.06012	0.9137	1741	0.08504	1
CDKN2B	CD8 Intra Mean	1	-0.3394	-0.7276	0.04874	-1737	0.08577	1
ANLN	CD8 Intra Mean	1	0.284	-0.04086	0.6089	1737	0.08585	1
IL18R1	CD8 Intra Mean	1	0.316	-0.04831	0.6803	1723	0.08828	1
FGF18	CD8 Intra Mean	1	-0.3972	-0.8553	0.06087	-1723	0.08838	1
TNFSF10	CD8 Intra Mean	1	0.2343	-0.03632	0.5049	1.72	0.08886	1
AKT1	CD8 Intra Mean	1	-0.1334	-0.2877	0.02081	-1719	0.08911	1
NDUFA4L2	CD8 Intra Mean	1	-0.3693	-0.7964	0.0577	-1718	0.0892	1
PRLR	CD8 Intra Mean	1	-0.553	-1195	0.08944	-1.71	0.0907	1
CD79A	CD8 Intra Mean	1	0.4844	-0.07836	1047	1.71	0.09071	1
WNT11	CD8 Intra Mean	1	-0.5804	-1.26	0.09924	-1697	0.09323	1
ANGPT1	CD8 Intra Mean	1	-0.3579	-0.7771	0.06122	-1696	0.09324	1
DAB2	CD8 Intra Mean	1	-0.2785	-0.6046	0.04764	-1696	0.09325	1
CCR2	CD8 Intra Mean	1	0.3299	-0.05804	0.7178	1689	0.0946	1
TNFRSF8	CD8 Intra Mean	1	0.3703	-0.06517	0.8057	1689	0.09461	1
TDO2	CD8 Intra Mean	1	0.3831	-0.07204	0.8382	1672	0.09795	1
NT5E	CD8 Intra Mean	1	0.3745	-0.07113	0.8201	1.67	0.09848	1
IL11RA	CD8 Intra Mean	1	-0.2388	-0.5257	0.04804	-1654	0.1016	1
RPL23	CD8 Intra Mean	1	0.2285	-0.04726	0.5043	1646	0.1032	1
TNFAIP6	CD8 Intra Mean	1	0.3781	-0.07818	0.8344	1646	0.1032	1
MELK	CD8 Intra Mean	1	0.2263	-0.04685	0.4995	1646	0.1033	1
S100A8	CD8 Intra Mean	1	0.46	-0.09551	1015	1645	0.1034	1
CCL13	CD8 Intra Mean	1	0.4524	-0.09426	0.9991	1644	0.1036	1
MAGEA3/A6	CD8 Intra Mean	1	0.676	-0.1413	1493	1643	0.1038	1
CCNE1	CD8 Intra Mean	1	0.2669	-0.05597	0.5897	1642	0.104	1
NFKBIA	CD8 Intra Mean	1	0.2444	-0.05253	0.5414	1635	0.1055	1
CCL7	CD8 Intra Mean	1	0.4724	-0.1037	1048	1629	0.1068	1
FZD9	CD8 Intra Mean	1	-0.4162	-0.9289	0.09662	-1612	0.1104	1
PIK3R5	CD8 Intra Mean	1	0.2584	-0.06097	0.5777	1607	0.1115	1
PLOD2	CD8 Intra Mean	1	-0.2712	-0.6064	0.06403	-1607	0.1115	1
NFKBIE	CD8 Intra Mean	1	0.193	-0.04579	0.4318	1606	0.1118	1
PRKACB	CD8 Intra Mean	1	-0.3338	-0.7474	0.07973	-1604	0.1123	1
FLT1	CD8 Intra Mean	1	-0.235	-0.5291	0.05913	-1587	0.116	1
ACVR1C	CD8 Intra Mean	1	-0.3907	-0.885	0.1035	-1.57	0.1198	1
CXCL8	CD8 Intra Mean	1	0.7105	-0.2055	1627	1541	0.1269	1
PRKAA2	CD8 Intra Mean	1	-0.4276	-0.9798	0.1246	-1538	0.1275	1
BRIP1	CD8 Intra Mean	1	0.2432	-0.07211	0.5586	1532	0.1289	1
CXCL16	CD8 Intra Mean	1	0.2081	-0.06274	0.479	1526	0.1304	1
SIGLEC1	CD8 Intra Mean	1	0.2972	-0.09086	0.6853	1522	0.1316	1
CXCR3	CD8 Intra Mean	1	0.3411	-0.1107	0.7928	1.5	0.1371	1
ITGAX	CD8 Intra Mean	1	0.2651	-0.08623	0.6164	1499	0.1374	1
BCL6B	CD8 Intra Mean	1	-0.2449	-0.5696	0.07987	-1498	0.1376	1
SLC2A1	CD8 Intra Mean	1	-0.2332	-0.5425	0.0761	-1498	0.1377	1
KDR	CD8 Intra Mean	1	-0.2127	-0.4972	0.0718	-1485	0.141	1
NGFR	CD8 Intra Mean	1	-0.4502	-1054	0.1532	-1482	0.1417	1
FCGRT	CD8 Intra Mean	1	-0.2182	-0.5108	0.07436	-1482	0.1419	1
PARP4	CD8 Intra Mean	1	-0.177	-0.4145	0.0605	-1481	0.1422	1
IRF4	CD8 Intra Mean	1	0.3431	-0.1179	0.804	1479	0.1427	1
TNFRSF10C	CD8 Intra Mean	1	-0.3628	-0.8545	0.1288	-1466	0.1461	1
EIF2B4	CD8 Intra Mean	1	-0.1056	-0.249	0.03777	-1463	0.1469	1
PDGFRB	CD8 Intra Mean	1	-0.2428	-0.5751	0.08954	-1451	0.1502	1
XCL1/2	CD8 Intra Mean	1	0.3094	-0.1159	0.7347	1445	0.1519	1
FCN1	CD8 Intra Mean	1	0.3695	-0.1398	0.8787	1441	0.1529	1
IL11	CD8 Intra Mean	1	-0.3828	-0.9115	0.1459	-1438	0.1538	1
MARCO	CD8 Intra Mean	1	0.4762	-0.1849	1137	1431	0.1559	1
IL6	CD8 Intra Mean	1	0.4743	-0.1847	1133	1.43	0.1562	1
ROCK1	CD8 Intra Mean	1	0.1533	-0.05979	0.3665	1429	0.1564	1
TLR9	CD8 Intra Mean	1	-0.2967	-0.7098	0.1164	-1427	0.1571	1
CD58	CD8 Intra Mean	1	-0.1495	-0.3579	0.05893	-1425	0.1577	1
PTEN	CD8 Intra Mean	1	-0.2043	-0.4898	0.08125	-1421	0.1587	1
TNFRSF10D	CD8 Intra Mean	1	0.2316	-0.0928	0.5561	1418	0.1595	1
RNLS	CD8 Intra Mean	1	-0.2981	-0.7167	0.1206	-1414	0.1607	1
PVR	CD8 Intra Mean	1	-0.1479	-0.3564	0.06064	-1409	0.1623	1
CSF3R	CD8 Intra Mean	1	0.3024	-0.1264	0.7312	1401	0.1646	1
TGFB2	CD8 Intra Mean	1	-0.3164	-0.7653	0.1324	-1401	0.1647	1
CDH11	CD8 Intra Mean	1	-0.2964	-0.7178	0.1249	-1398	0.1657	1
ATM	CD8 Intra Mean	1	-0.1331	-0.3227	0.05643	-1395	0.1664	1
ITPK1	CD8 Intra Mean	1	0.1226	-0.05298	0.2981	1387	0.1688	1
PDGFB	CD8 Intra Mean	1	0.2467	-0.1084	0.6019	1.38	0.171	1
MAP3K12	CD8 Intra Mean	1	-0.2415	-0.5904	0.1074	-1375	0.1725	1
CST2	CD8 Intra Mean	1	-0.527	-1292	0.2377	-1369	0.1744	1
IL2RG	CD8 Intra Mean	1	0.294	-0.1329	0.7208	1368	0.1747	1
EPCAM	CD8 Intra Mean	1	-0.1725	-0.4256	0.08067	-1354	0.1793	1
JAG2	CD8 Intra Mean	1	-0.2436	-0.6011	0.1139	-1354	0.1793	1
MAML2	CD8 Intra Mean	1	-0.1526	-0.3796	0.07436	-1336	0.185	1
MRE11	CD8 Intra Mean	1	-0.1146	-0.2858	0.05651	-1331	0.1866	1
MMP7	CD8 Intra Mean	1	-0.649	-1619	0.3215	-1329	0.1874	1
LGALS9	CD8 Intra Mean	1	0.2218	-0.111	0.5546	1324	0.1888	1
GZMM	CD8 Intra Mean	1	0.2712	-0.1363	0.6788	1322	0.1895	1
MAGEA4	CD8 Intra Mean	1	-0.4822	-1211	0.247	-1314	0.1922	1
GPSM3	CD8 Intra Mean	1	0.1867	-0.09578	0.4691	1313	0.1925	1
EGR1	CD8 Intra Mean	1	-0.2945	-0.7422	0.1533	-1307	0.1947	1
LY9	CD8 Intra Mean	1	0.2515	-0.1323	0.6353	1302	0.1962	1
MMP9	CD8 Intra Mean	1	0.358	-0.1897	0.9057	1298	0.1975	1
REN	CD8 Intra Mean	1	-0.3448	-0.8737	0.184	-1295	0.1985	1
BATF3	CD8 Intra Mean	1	0.1862	-0.09959	0.472	1294	0.1988	1
IFNGR1	CD8 Intra Mean	1	0.139	-0.07448	0.3526	1294	0.1991	1
MS4A2	CD8 Intra Mean	1	-0.3251	-0.8248	0.1746	-1292	0.1995	1
ITGA4	CD8 Intra Mean	1	0.1971	-0.1069	0.5011	1288	0.2011	1
P4HA2	CD8 Intra Mean	1	0.186	-0.1015	0.4734	1285	0.202	1
CD40	CD8 Intra Mean	1	0.1879	-0.1027	0.4785	1285	0.2022	1
MAPK10	CD8 Intra Mean	1	-0.3534	-0.9	0.1931	-1285	0.2022	1
TWIST2	CD8 Intra Mean	1	-0.3391	-0.864	0.1859	-1283	0.2027	1
GAS1	CD8 Intra Mean	1	0.3617	-0.1994	0.9229	1281	0.2036	1
ITGB3	CD8 Intra Mean	1	-0.2352	-0.6037	0.1332	-1268	0.2079	1
LY96	CD8 Intra Mean	1	0.2189	-0.1243	0.5621	1267	0.2084	1
TPSAB1/B2	CD8 Intra Mean	1	-0.352	-0.9059	0.2019	-1262	0.21	1
MMP1	CD8 Intra Mean	1	0.5521	-0.3263	1431	1249	0.215	1
HEY1	CD8 Intra Mean	1	-0.1936	-0.5025	0.1154	-1245	0.2165	1
CD70	CD8 Intra Mean	1	0.3445	-0.2055	0.8945	1244	0.2165	1
NLRP3	CD8 Intra Mean	1	0.2469	-0.1483	0.6421	1241	0.2177	1
P4HA1	CD8 Intra Mean	1	0.1807	-0.1091	0.4705	1239	0.2187	1
SNCA	CD8 Intra Mean	1	-0.2954	-0.769	0.1783	-1239	0.2187	1
NFIL3	CD8 Intra Mean	1	0.1319	-0.07972	0.3435	1238	0.2188	1
TREM1	CD8 Intra Mean	1	0.3254	-0.1971	0.8479	1237	0.2193	1
IFNA1	CD8 Intra Mean	1	-0.3106	-0.8102	0.189	-1235	0.22	1
CD300A	CD8 Intra Mean	1	0.1706	-0.1047	0.4458	1231	0.2215	1
SIRPB2	CD8 Intra Mean	1	0.1951	-0.1218	0.512	1223	0.2244	1
RAD50	CD8 Intra Mean	1	-0.1133	-0.2982	0.07166	-1217	0.2268	1
TRAF1	CD8 Intra Mean	1	0.2056	-0.1303	0.5416	1216	0.2272	1
MAGEA12	CD8 Intra Mean	1	0.361	-0.237	0.959	1199	0.2335	1
LTB	CD8 Intra Mean	1	0.3045	-0.2019	0.8109	1195	0.2354	1
CD1C	CD8 Intra Mean	1	-0.3381	-0.9008	0.2245	-1194	0.2357	1
RBL2	CD8 Intra Mean	1	-0.1186	-0.3161	0.07885	-1193	0.2358	1
LAMB3	CD8 Intra Mean	1	0.2899	-0.194	0.7738	1.19	0.2371	1
ICAM5	CD8 Intra Mean	1	-0.2932	-0.7855	0.1991	-1183	0.2399	1
ADAM12	CD8 Intra Mean	1	0.2776	-0.1888	0.7439	1182	0.2402	1
CDK6	CD8 Intra Mean	1	-0.1481	-0.3985	0.1022	-1176	0.2428	1
NFKB1	CD8 Intra Mean	1	0.1037	-0.07161	0.2789	1175	0.2431	1
LIF	CD8 Intra Mean	1	0.2348	-0.1632	0.6328	1172	0.2442	1
ALDOC	CD8 Intra Mean	1	-0.1837	-0.4963	0.1289	-1168	0.2461	1
APLNR	CD8 Intra Mean	1	-0.2073	-0.5609	0.1463	-1165	0.2473	1
IKBKB	CD8 Intra Mean	1	0.1446	-0.1021	0.3913	1164	0.2474	1
IL34	CD8 Intra Mean	1	-0.2855	-0.7747	0.2037	-1159	0.2494	1
CDKN1C	CD8 Intra Mean	1	-0.2039	-0.5535	0.1457	-1159	0.2496	1
ARG1	CD8 Intra Mean	1	-0.3359	-0.9144	0.2427	-1153	0.2518	1
TNFRSF1B	CD8 Intra Mean	1	0.1415	-0.1027	0.3858	1151	0.2526	1
FUT4	CD8 Intra Mean	1	-0.1838	-0.504	0.1364	-1.14	0.2572	1
IGF2R	CD8 Intra Mean	1	-0.1168	-0.3203	0.08675	-1.14	0.2574	1
PTGER4	CD8 Intra Mean	1	-0.1648	-0.4524	0.1227	-1139	0.2578	1
CCL20	CD8 Intra Mean	1	0.3751	-0.2889	1039	1122	0.2647	1
NCAM1	CD8 Intra Mean	1	0.2894	-0.2246	0.8034	1119	0.2663	1
CTAG1B	CD8 Intra Mean	1	-0.2954	-0.8257	0.235	-1106	0.2715	1
BBC3	CD8 Intra Mean	1	0.1508	-0.1205	0.4222	1104	0.2724	1
VSIR	CD8 Intra Mean	1	0.1703	-0.1363	0.4768	1103	0.2728	1
IFIT1	CD8 Intra Mean	1	0.3112	-0.2498	0.8722	1102	0.2734	1
PIAS4	CD8 Intra Mean	1	0.0839	-0.06756	0.2354	1101	0.274	1
BRD4	CD8 Intra Mean	1	-0.08825	-0.2486	0.07215	-1093	0.2773	1
PLA1A	CD8 Intra Mean	1	-0.2517	-0.7093	0.2058	-1093	0.2773	1
PPARGC1B	CD8 Intra Mean	1	0.1464	-0.1201	0.413	1091	0.278	1
CD36	CD8 Intra Mean	1	-0.2749	-0.7758	0.226	-1.09	0.2784	1
ARID1A	CD8 Intra Mean	1	-0.08368	-0.2366	0.06921	-1087	0.2798	1
TLR3	CD8 Intra Mean	1	0.1767	-0.1472	0.5007	1084	0.2812	1
RELB	CD8 Intra Mean	1	0.1166	-0.09812	0.3314	1079	0.2835	1
CXCL5	CD8 Intra Mean	1	0.549	-0.463	1561	1078	0.284	1
OAS1	CD8 Intra Mean	1	0.1846	-0.1583	0.5274	1.07	0.2877	1
MS4A6A	CD8 Intra Mean	1	0.1961	-0.1685	0.5606	1069	0.2881	1
ZEB1	CD8 Intra Mean	1	-0.2026	-0.5793	0.1741	-1068	0.2882	1
TNFSF18	CD8 Intra Mean	1	-0.2762	-0.7948	0.2423	-1058	0.2927	1
ADM	CD8 Intra Mean	1	0.2485	-0.2189	0.7159	1056	0.2937	1
CSF3	CD8 Intra Mean	1	-0.2597	-0.7493	0.2298	-1054	0.2947	1
TGFB1	CD8 Intra Mean	1	0.1637	-0.1453	0.4728	1052	0.2954	1
CASP9	CD8 Intra Mean	1	-0.09588	-0.2771	0.08539	-1051	0.2962	1
COL4A5	CD8 Intra Mean	1	-0.2804	-0.8107	0.25	-1.05	0.2964	1
BRCA2	CD8 Intra Mean	1	0.1333	-0.1239	0.3905	1.03	0.3059	1
ROR2	CD8 Intra Mean	1	-0.1934	-0.57	0.1832	-1.02	0.3104	1
SFRP4	CD8 Intra Mean	1	-0.3699	-1091	0.3508	-1.02	0.3106	1
SPRY4	CD8 Intra Mean	1	-0.1146	-0.3389	0.1097	-1015	0.3129	1
HIF1A	CD8 Intra Mean	1	0.1306	-0.1281	0.3893	1003	0.3185	1
FCAR	CD8 Intra Mean	1	0.276	-0.2706	0.8226	1003	0.3185	1
PALMD	CD8 Intra Mean	1	-0.2135	-0.6377	0.2107	-1	0.3199	1
MAGEA1	CD8 Intra Mean	1	-0.2527	-0.7586	0.2532	-0.9925	0.3236	1
CXorf36	CD8 Intra Mean	1	-0.1484	-0.4468	0.1499	-0.9883	0.3256	1
PTGS2	CD8 Intra Mean	1	0.2977	-0.3009	0.8963	0.9881	0.3257	1
CES3	CD8 Intra Mean	1	0.3272	-0.3365	0.9909	0.9794	0.33	1
BAD	CD8 Intra Mean	1	-0.0988	-0.2994	0.1018	-0.9787	0.3303	1
CD28	CD8 Intra Mean	1	0.1902	-0.1984	0.5788	0.9722	0.3335	1
TNFSF8	CD8 Intra Mean	1	0.1949	-0.2035	0.5933	0.972	0.3336	1
NF1	CD8 Intra Mean	1	0.09626	-0.1005	0.293	0.9718	0.3337	1
AQP9	CD8 Intra Mean	1	0.2414	-0.2525	0.7354	0.971	0.3342	1
WNT2	CD8 Intra Mean	1	-0.2126	-0.6479	0.2227	-0.9702	0.3346	1
COL17A1	CD8 Intra Mean	1	-0.3676	-1127	0.3916	-0.9618	0.3387	1
GMIP	CD8 Intra Mean	1	0.1062	-0.1146	0.3271	0.9558	0.3417	1
RELA	CD8 Intra Mean	1	0.07271	-0.08051	0.2259	0.9427	0.3483	1
ELOB	CD8 Intra Mean	1	0.1249	-0.1396	0.3894	0.9379	0.3508	1
IL33	CD8 Intra Mean	1	-0.2765	-0.8629	0.3099	-0.9366	0.3515	1
LAMA1	CD8 Intra Mean	1	-0.2526	-0.7903	0.2852	-0.933	0.3533	1
SYK	CD8 Intra Mean	1	-0.08405	-0.2645	0.09641	-0.9253	0.3573	1
CCR4	CD8 Intra Mean	1	0.1897	-0.2175	0.5969	0.9253	0.3573	1
PROM1	CD8 Intra Mean	1	-0.3546	-1.12	0.4108	-0.9204	0.3598	1
IER3	CD8 Intra Mean	1	-0.1681	-0.5371	0.2008	-0.9054	0.3677	1
ITGA6	CD8 Intra Mean	1	0.1077	-0.1288	0.3442	0.9046	0.3681	1
AXL	CD8 Intra Mean	1	0.1708	-0.2046	0.5462	0.9041	0.3683	1
HRAS	CD8 Intra Mean	1	0.1242	-0.1497	0.3981	0.9008	0.3701	1
CD79B	CD8 Intra Mean	1	0.1971	-0.2381	0.6324	0.8997	0.3707	1
LILRA5	CD8 Intra Mean	1	0.1684	-0.2038	0.5407	0.8989	0.3711	1
NOTCH2	CD8 Intra Mean	1	0.1029	-0.1246	0.3304	0.8988	0.3712	1
MTOR	CD8 Intra Mean	1	-0.06763	-0.2177	0.08242	-0.8954	0.373	1
SERPINH1	CD8 Intra Mean	1	0.1508	-0.184	0.4856	0.8946	0.3734	1
CLEC14A	CD8 Intra Mean	1	-0.1362	-0.4397	0.1673	-0.8914	0.3751	1
HLA-DQA1	CD8 Intra Mean	1	-0.787	-2565	0.9907	-0.8795	0.3815	1
CASP3	CD8 Intra Mean	1	0.08266	-0.1041	0.2694	0.8792	0.3816	1
PECAM1	CD8 Intra Mean	1	-0.1369	-0.4471	0.1733	-0.8768	0.3829	1
UBE2C	CD8 Intra Mean	1	0.14	-0.181	0.4611	0.8666	0.3885	1
PFKM	CD8 Intra Mean	1	-0.09582	-0.3182	0.1266	-0.8559	0.3943	1
VEGFA	CD8 Intra Mean	1	-0.1233	-0.4103	0.1637	-0.8536	0.3956	1
LILRA1	CD8 Intra Mean	1	0.1623	-0.2166	0.5413	0.851	0.397	1
VCAN	CD8 Intra Mean	1	-0.1758	-0.5877	0.2361	-0.848	0.3987	1
JAK1	CD8 Intra Mean	1	-0.07146	-0.2407	0.09773	-0.8391	0.4036	1
E2F3	CD8 Intra Mean	1	-0.0695	-0.2346	0.09561	-0.8363	0.4052	1
MLANA	CD8 Intra Mean	1	-0.1877	-0.6351	0.2596	-0.8337	0.4067	1
THBS1	CD8 Intra Mean	1	-0.1678	-0.5685	0.2329	-0.8319	0.4077	1
MS4A4A	CD8 Intra Mean	1	0.1593	-0.2214	0.54	0.8311	0.4081	1
FYN	CD8 Intra Mean	1	-0.1137	-0.3861	0.1587	-0.8292	0.4092	1
LAMC2	CD8 Intra Mean	1	0.2173	-0.3091	0.7436	0.8199	0.4144	1
PMS2	CD8 Intra Mean	1	-0.07039	-0.2418	0.101	-0.8161	0.4166	1
SERPINA1	CD8 Intra Mean	1	-0.3184	-1095	0.4579	-0.8148	0.4173	1
MYD88	CD8 Intra Mean	1	0.09019	-0.1318	0.3122	0.807	0.4218	1
CCL22	CD8 Intra Mean	1	0.1986	-0.2915	0.6887	0.8052	0.4228	1
CD2	CD8 Intra Mean	1	0.134	-0.1989	0.4669	0.7997	0.426	1
RICTOR	CD8 Intra Mean	1	0.06666	-0.09935	0.2327	0.7977	0.4271	1
IL16	CD8 Intra Mean	1	0.1446	-0.2162	0.5053	0.7961	0.428	1
KAT2B	CD8 Intra Mean	1	0.09488	-0.142	0.3317	0.7958	0.4282	1
COL11A2	CD8 Intra Mean	1	-0.2055	-0.7261	0.315	-0.7844	0.4348	1
AREG	CD8 Intra Mean	1	-0.2253	-0.7977	0.347	-0.7821	0.4362	1
IFNGR2	CD8 Intra Mean	1	-0.08522	-0.3022	0.1317	-0.7803	0.4372	1
FGF9	CD8 Intra Mean	1	-0.1869	-0.6656	0.2918	-0.7757	0.44	1
TGFB3	CD8 Intra Mean	1	-0.1945	-0.6946	0.3055	-0.7729	0.4416	1
KLRB1	CD8 Intra Mean	1	0.1464	-0.231	0.5238	0.7707	0.4429	1
PTCD2	CD8 Intra Mean	1	0.07911	-0.1265	0.2847	0.7643	0.4467	1
KIR2DL3	CD8 Intra Mean	1	-0.2112	-0.7604	0.3381	-0.7638	0.447	1
CSF1R	CD8 Intra Mean	1	0.138	-0.222	0.4979	0.7615	0.4483	1
ULBP2	CD8 Intra Mean	1	0.2042	-0.3293	0.7376	0.7604	0.449	1
CEACAM3	CD8 Intra Mean	1	0.1553	-0.2509	0.5614	0.7595	0.4495	1
TREM2	CD8 Intra Mean	1	0.1406	-0.2322	0.5134	0.7493	0.4556	1
CENPF	CD8 Intra Mean	1	0.09699	-0.1608	0.3548	0.7474	0.4568	1
PSMB5	CD8 Intra Mean	1	0.06566	-0.1092	0.2405	0.7461	0.4575	1
NID2	CD8 Intra Mean	1	-0.1231	-0.456	0.2098	-0.7347	0.4645	1
CD40LG	CD8 Intra Mean	1	0.1577	-0.2689	0.5843	0.7343	0.4646	1
NOD2	CD8 Intra Mean	1	0.1281	-0.2198	0.476	0.7316	0.4663	1
IRF5	CD8 Intra Mean	1	0.1167	-0.2049	0.4382	0.7208	0.4729	1
IL1R2	CD8 Intra Mean	1	0.2111	-0.3745	0.7967	0.7162	0.4757	1
DEFB134	CD8 Intra Mean	1	-0.1832	-0.6925	0.3262	-0.7144	0.4768	1
TNKS	CD8 Intra Mean	1	-0.07083	-0.2681	0.1264	-0.7132	0.4775	1
MSH6	CD8 Intra Mean	1	0.07461	-0.1349	0.2841	0.7075	0.4811	1
FLNB	CD8 Intra Mean	1	-0.09601	-0.3662	0.1742	-0.7059	0.4821	1
LILRA3	CD8 Intra Mean	1	0.1728	-0.314	0.6595	0.7051	0.4826	1
TLR1	CD8 Intra Mean	1	0.1172	-0.2135	0.4479	0.704	0.4833	1
CLEC5A	CD8 Intra Mean	1	0.1418	-0.2607	0.5442	0.6998	0.4859	1
STC1	CD8 Intra Mean	1	-0.1397	-0.5366	0.2573	-0.6989	0.4864	1
APC	CD8 Intra Mean	1	-0.04857	-0.1868	0.08966	-0.6981	0.4869	1
TNFRSF17	CD8 Intra Mean	1	0.1867	-0.35	0.7234	0.6912	0.4912	1
COL5A1	CD8 Intra Mean	1	0.1494	-0.2827	0.5815	0.6868	0.494	1
RAD51C	CD8 Intra Mean	1	0.1057	-0.2018	0.4133	0.683	0.4964	1
HLA-DRB5	CD8 Intra Mean	1	0.4682	-0.9066	1843	0.6766	0.5004	1
IL18	CD8 Intra Mean	1	-0.1365	-0.5394	0.2664	-0.6732	0.5025	1
HLA-DOB	CD8 Intra Mean	1	0.1456	-0.2876	0.5788	0.6677	0.506	1
MAP3K7	CD8 Intra Mean	1	-0.04407	-0.1769	0.08873	-0.6592	0.5114	1
FAM30A	CD8 Intra Mean	1	0.1774	-0.3578	0.7126	0.6585	0.5119	1
SLC16A1	CD8 Intra Mean	1	0.1217	-0.2469	0.4903	0.6558	0.5136	1
C7	CD8 Intra Mean	1	-0.2821	-1138	0.5735	-0.655	0.5141	1
THBD	CD8 Intra Mean	1	-0.1124	-0.4551	0.2302	-0.6519	0.5161	1
MFNG	CD8 Intra Mean	1	-0.1318	-0.5373	0.2736	-0.646	0.5199	1
MYCT1	CD8 Intra Mean	1	-0.1273	-0.5196	0.265	-0.6447	0.5208	1
CHUK	CD8 Intra Mean	1	0.07286	-0.1534	0.2991	0.6397	0.524	1
PNOC	CD8 Intra Mean	1	0.1951	-0.411	0.8011	0.6395	0.5241	1
IFI6	CD8 Intra Mean	1	0.1808	-0.3819	0.7434	0.6383	0.5249	1
CEBPB	CD8 Intra Mean	1	0.07815	-0.1656	0.3218	0.637	0.5257	1
TNFRSF25	CD8 Intra Mean	1	0.08365	-0.1773	0.3445	0.6369	0.5258	1
SERPINB5	CD8 Intra Mean	1	0.1967	-0.4219	0.8154	0.6317	0.5292	1
CD45RA	CD8 Intra Mean	1	0.1634	-0.3561	0.6829	0.6248	0.5337	1
FAM124B	CD8 Intra Mean	1	-0.1248	-0.5218	0.2722	-0.6245	0.5339	1
TMEM173	CD8 Intra Mean	1	0.08937	-0.1965	0.3752	0.6211	0.5361	1
PIK3CG	CD8 Intra Mean	1	0.09786	-0.2159	0.4117	0.6195	0.5371	1
FAS	CD8 Intra Mean	1	0.08607	-0.1906	0.3627	0.6181	0.5381	1
CCL19	CD8 Intra Mean	1	0.2017	-0.4546	0.8579	0.6105	0.5431	1
KIR3DL2	CD8 Intra Mean	1	0.2144	-0.4878	0.9166	0.6065	0.5457	1
JAG1	CD8 Intra Mean	1	-0.08734	-0.3736	0.1989	-0.6061	0.546	1
TNFSF4	CD8 Intra Mean	1	0.1122	-0.2566	0.481	0.6044	0.5471	1
IL4	CD8 Intra Mean	1	-0.1642	-0.7089	0.3806	-0.5987	0.5509	1
BCL2L1	CD8 Intra Mean	1	0.0879	-0.2061	0.3819	0.5941	0.554	1
PFKFB3	CD8 Intra Mean	1	0.06971	-0.1669	0.3063	0.5853	0.5598	1
HLA-DQA2	CD8 Intra Mean	1	0.1975	-0.473	0.8679	0.5851	0.5599	1
HK2	CD8 Intra Mean	1	0.08617	-0.2093	0.3817	0.5793	0.5638	1
PIK3CA	CD8 Intra Mean	1	-0.05537	-0.2467	0.136	-0.5749	0.5668	1
MRC1	CD8 Intra Mean	1	0.1405	-0.347	0.628	0.5724	0.5684	1
CSF1	CD8 Intra Mean	1	0.07781	-0.1946	0.3502	0.5674	0.5718	1
IL1A	CD8 Intra Mean	1	0.1088	-0.2727	0.4902	0.5664	0.5725	1
SNAI1	CD8 Intra Mean	1	-0.09111	-0.4119	0.2297	-0.5642	0.574	1
ITGAM	CD8 Intra Mean	1	0.1028	-0.2591	0.4646	0.5641	0.5741	1
GLUL	CD8 Intra Mean	1	0.06186	-0.1569	0.2806	0.5618	0.5757	1
DUSP1	CD8 Intra Mean	1	0.1281	-0.3343	0.5905	0.5505	0.5834	1
HSD11B1	CD8 Intra Mean	1	0.126	-0.3424	0.5944	0.5344	0.5944	1
SOX2	CD8 Intra Mean	1	-0.2743	-1299	0.7506	-0.5317	0.5962	1
ICAM2	CD8 Intra Mean	1	0.08724	-0.2388	0.4133	0.5315	0.5964	1
PCK2	CD8 Intra Mean	1	-0.0734	-0.3497	0.2029	-0.5277	0.599	1
WNT5A	CD8 Intra Mean	1	-0.1021	-0.491	0.2868	-0.5215	0.6033	1
CCNA1	CD8 Intra Mean	1	0.113	-0.3194	0.5455	0.5191	0.6049	1
HMGB1	CD8 Intra Mean	1	-0.07779	-0.3773	0.2217	-0.516	0.6071	1
ERBB2	CD8 Intra Mean	1	-0.07159	-0.355	0.2118	-0.5019	0.6169	1
IL1RN	CD8 Intra Mean	1	0.1363	-0.4162	0.6889	0.4902	0.6252	1
PIK3R1	CD8 Intra Mean	1	0.06551	-0.2008	0.3318	0.4886	0.6263	1
RELN	CD8 Intra Mean	1	-0.1214	-0.6196	0.3768	-0.4842	0.6294	1
SIRPA	CD8 Intra Mean	1	0.08428	-0.2627	0.4313	0.4825	0.6306	1
FCRL2	CD8 Intra Mean	1	0.1235	-0.3857	0.6328	0.482	0.631	1
IRF2	CD8 Intra Mean	1	0.04064	-0.1289	0.2102	0.4763	0.635	1
NECTIN2	CD8 Intra Mean	1	-0.05873	-0.3044	0.1869	-0.475	0.636	1
RIPK1	CD8 Intra Mean	1	-0.04548	-0.241	0.15	-0.4621	0.6451	1
TNFSF13	CD8 Intra Mean	1	0.0696	-0.2322	0.3714	0.4582	0.6479	1
C5	CD8 Intra Mean	1	-0.09268	-0.4975	0.3121	-0.4548	0.6503	1
ALDOA	CD8 Intra Mean	1	0.0475	-0.1627	0.2577	0.449	0.6545	1
TNFRSF1A	CD8 Intra Mean	1	-0.03772	-0.2059	0.1305	-0.4456	0.657	1
BLK	CD8 Intra Mean	1	0.153	-0.53	0.8359	0.4449	0.6574	1
GOT1	CD8 Intra Mean	1	0.04823	-0.1677	0.2641	0.4438	0.6582	1
C5AR1	CD8 Intra Mean	1	0.07429	-0.2588	0.4074	0.443	0.6588	1
CCND1	CD8 Intra Mean	1	0.062	-0.2179	0.3419	0.44	0.661	1
ERO1A	CD8 Intra Mean	1	0.07159	-0.2518	0.395	0.4398	0.6612	1
MYC	CD8 Intra Mean	1	0.07212	-0.2537	0.398	0.4397	0.6612	1
VCAM1	CD8 Intra Mean	1	0.07881	-0.2775	0.4351	0.4394	0.6614	1
EIF5AL1	CD8 Intra Mean	1	-0.1354	-0.7485	0.4776	-0.4389	0.6618	1
VHL	CD8 Intra Mean	1	-0.03443	-0.1923	0.1234	-0.4334	0.6658	1
SELP	CD8 Intra Mean	1	0.08893	-0.3201	0.498	0.4319	0.6668	1
COL11A1	CD8 Intra Mean	1	0.1166	-0.4257	0.6589	0.4272	0.6702	1
IFNAR1	CD8 Intra Mean	1	0.04027	-0.1487	0.2293	0.4233	0.6731	1
MAGEC1	CD8 Intra Mean	1	0.1113	-0.4154	0.638	0.4198	0.6757	1
CXCL6	CD8 Intra Mean	1	-0.1361	-0.7827	0.5105	-0.4182	0.6768	1
CD276	CD8 Intra Mean	1	-0.05188	-0.2992	0.1954	-0.4167	0.6779	1
COL6A3	CD8 Intra Mean	1	0.08695	-0.3281	0.502	0.4162	0.6782	1
HLA-DQB1	CD8 Intra Mean	1	-0.2655	-1547	1016	-0.4117	0.6816	1
SIGLEC8	CD8 Intra Mean	1	-0.1207	-0.7035	0.4621	-0.4114	0.6817	1
RPL7A	CD8 Intra Mean	1	0.04516	-0.1738	0.2641	0.4097	0.683	1
TPM1	CD8 Intra Mean	1	0.06789	-0.2651	0.4009	0.4051	0.6864	1
BAMBI	CD8 Intra Mean	1	-0.08672	-0.5219	0.3484	-0.3959	0.6931	1
FADD	CD8 Intra Mean	1	-0.03823	-0.2325	0.156	-0.3909	0.6968	1
SLC11A1	CD8 Intra Mean	1	0.08302	-0.346	0.512	0.3844	0.7016	1
TLR7	CD8 Intra Mean	1	0.09059	-0.3783	0.5595	0.3838	0.702	1
SOX10	CD8 Intra Mean	1	-0.1165	-0.7205	0.4875	-0.3832	0.7025	1
ENTPD1	CD8 Intra Mean	1	-0.05346	-0.3331	0.2262	-0.3798	0.705	1
RPS6KB1	CD8 Intra Mean	1	-0.03531	-0.2201	0.1495	-0.3796	0.7051	1
RASGRF1	CD8 Intra Mean	1	0.09732	-0.4123	0.607	0.3793	0.7053	1
MGMT	CD8 Intra Mean	1	0.05552	-0.244	0.355	0.3683	0.7135	1
MAP3K5	CD8 Intra Mean	1	0.03597	-0.1607	0.2326	0.3634	0.7172	1
IL1B	CD8 Intra Mean	1	0.1419	-0.6437	0.9276	0.3589	0.7205	1
ARNT2	CD8 Intra Mean	1	-0.0815	-0.5355	0.3725	-0.3567	0.7222	1
OLR1	CD8 Intra Mean	1	-0.08596	-0.5715	0.3996	-0.3517	0.7259	1
BID	CD8 Intra Mean	1	-0.03657	-0.2513	0.1782	-0.3383	0.7359	1
TNFRSF4	CD8 Intra Mean	1	-0.06874	-0.482	0.3445	-0.3305	0.7418	1
MAGEC2	CD8 Intra Mean	1	0.1008	-0.5095	0.7111	0.3282	0.7436	1
IFITM2	CD8 Intra Mean	1	0.05074	-0.2566	0.3581	0.328	0.7437	1
HDC	CD8 Intra Mean	1	-0.07637	-0.548	0.3953	-0.3217	0.7484	1
INHBA	CD8 Intra Mean	1	-0.07391	-0.5306	0.3828	-0.3215	0.7486	1
ITGAV	CD8 Intra Mean	1	-0.03732	-0.269	0.1944	-0.32	0.7497	1
TNFSF13B	CD8 Intra Mean	1	0.04598	-0.2414	0.3333	0.3179	0.7513	1
CDH2	CD8 Intra Mean	1	-0.07008	-0.5114	0.3713	-0.3155	0.7531	1
SPIB	CD8 Intra Mean	1	0.08591	-0.4586	0.6304	0.3134	0.7547	1
ZEB2	CD8 Intra Mean	1	-0.04733	-0.3507	0.256	-0.3099	0.7573	1
HLA-A	CD8 Intra Mean	1	0.1134	-0.6175	0.8443	0.3082	0.7586	1
WNT10A	CD8 Intra Mean	1	0.07795	-0.4309	0.5868	0.3043	0.7616	1
NRAS	CD8 Intra Mean	1	0.03518	-0.2034	0.2738	0.2929	0.7702	1
TAF3	CD8 Intra Mean	1	0.03104	-0.1805	0.2425	0.2915	0.7713	1
CXCL12	CD8 Intra Mean	1	0.07038	-0.4261	0.5668	0.2817	0.7789	1
CRABP2	CD8 Intra Mean	1	-0.08483	-0.6872	0.5176	-0.2797	0.7803	1
COMP	CD8 Intra Mean	1	-0.1119	-0.9135	0.6896	-0.2774	0.7821	1
LCK	CD8 Intra Mean	1	-0.07042	-0.586	0.4451	-0.2714	0.7867	1
SIGLEC5	CD8 Intra Mean	1	-0.06142	-0.5127	0.3898	-0.2704	0.7875	1
S100A12	CD8 Intra Mean	1	0.08053	-0.5142	0.6752	0.269	0.7885	1
PVRIG	CD8 Intra Mean	1	0.04031	-0.2588	0.3394	0.2677	0.7895	1
DUSP5	CD8 Intra Mean	1	0.05588	-0.36	0.4718	0.267	0.7901	1
MET	CD8 Intra Mean	1	0.0441	-0.2847	0.3729	0.2664	0.7905	1
CD209	CD8 Intra Mean	1	0.05375	-0.3515	0.459	0.2635	0.7927	1
BLM	CD8 Intra Mean	1	0.03319	-0.2173	0.2837	0.2633	0.793	1
CD5	CD8 Intra Mean	1	-0.05116	-0.4378	0.3355	-0.2629	0.7933	1
CXCR2	CD8 Intra Mean	1	0.05845	-0.3844	0.5013	0.2622	0.7937	1
TBX21	CD8 Intra Mean	1	0.05899	-0.3891	0.5071	0.2615	0.7943	1
IL24	CD8 Intra Mean	1	-0.09897	-0.8525	0.6545	-0.2609	0.7947	1
RPTOR	CD8 Intra Mean	1	-0.02402	-0.2143	0.1663	-0.2508	0.8025	1
CCL2	CD8 Intra Mean	1	0.05065	-0.3513	0.4526	0.2503	0.8029	1
TWIST1	CD8 Intra Mean	1	-0.06287	-0.5626	0.4368	-0.25	0.8032	1
FGFR1	CD8 Intra Mean	1	-0.04952	-0.4485	0.3495	-0.2466	0.8058	1
BNIP3L	CD8 Intra Mean	1	0.04125	-0.2934	0.3759	0.2449	0.8071	1
AXIN1	CD8 Intra Mean	1	-0.02365	-0.2156	0.1683	-0.2448	0.8072	1
CDKN1A	CD8 Intra Mean	1	0.038	-0.2734	0.3494	0.2424	0.809	1
PRKCA	CD8 Intra Mean	1	0.03936	-0.2834	0.3621	0.2423	0.8091	1
TNFRSF11A	CD8 Intra Mean	1	-0.05969	-0.5543	0.4349	-0.2398	0.8111	1
HK1	CD8 Intra Mean	1	0.02313	-0.1719	0.2182	0.2356	0.8143	1
EGFR	CD8 Intra Mean	1	-0.02891	-0.2736	0.2158	-0.2347	0.815	1
PDK1	CD8 Intra Mean	1	-0.02617	-0.2489	0.1965	-0.2335	0.8159	1
ANGPTL4	CD8 Intra Mean	1	0.05592	-0.4256	0.5374	0.2307	0.8181	1
ESR1	CD8 Intra Mean	1	-0.04685	-0.4761	0.3824	-0.2168	0.8288	1
EGF	CD8 Intra Mean	1	0.06807	-0.5595	0.6956	0.2155	0.8299	1
IL6R	CD8 Intra Mean	1	0.03197	-0.2744	0.3383	0.2074	0.8362	1
THY1	CD8 Intra Mean	1	-0.04147	-0.4395	0.3566	-0.2069	0.8365	1
TNFSF12	CD8 Intra Mean	1	0.03327	-0.2889	0.3554	0.2052	0.8379	1
TLR5	CD8 Intra Mean	1	-0.03814	-0.4107	0.3344	-0.2034	0.8393	1
ADGRE1	CD8 Intra Mean	1	0.04562	-0.4089	0.5001	0.1994	0.8424	1
PRR5	CD8 Intra Mean	1	0.02116	-0.1899	0.2323	0.1992	0.8426	1
MS4A1	CD8 Intra Mean	1	0.06272	-0.5699	0.6953	0.197	0.8443	1
HDAC3	CD8 Intra Mean	1	0.01509	-0.1384	0.1686	0.1954	0.8456	1
CX3CL1	CD8 Intra Mean	1	0.03812	-0.3611	0.4373	0.1897	0.85	1
STAT3	CD8 Intra Mean	1	0.01912	-0.1834	0.2217	0.1875	0.8517	1
VEGFC	CD8 Intra Mean	1	0.02797	-0.2965	0.3524	0.1712	0.8644	1
CCND2	CD8 Intra Mean	1	-0.03594	-0.4646	0.3927	-0.1666	0.8681	1
WNT3A	CD8 Intra Mean	1	-0.04263	-0.5554	0.4701	-0.1652	0.8692	1
RB1	CD8 Intra Mean	1	-0.01325	-0.1747	0.1482	-0.163	0.8709	1
TCF3	CD8 Intra Mean	1	0.01436	-0.1665	0.1952	0.1578	0.875	1
NFATC2	CD8 Intra Mean	1	0.02312	-0.277	0.3233	0.153	0.8787	1
WNT7B	CD8 Intra Mean	1	-0.04728	-0.6762	0.5816	-0.1494	0.8816	1
SELE	CD8 Intra Mean	1	0.03961	-0.4896	0.5688	0.1487	0.8821	1
CD19	CD8 Intra Mean	1	-0.03882	-0.5737	0.4961	-0.1442	0.8857	1
CBLC	CD8 Intra Mean	1	-0.0214	-0.3191	0.2764	-0.1428	0.8868	1
F2RL1	CD8 Intra Mean	1	-0.02396	-0.3623	0.3144	-0.1407	0.8884	1
CCND3	CD8 Intra Mean	1	-0.01697	-0.2573	0.2233	-0.1403	0.8887	1
OLFML2B	CD8 Intra Mean	1	-0.03211	-0.4894	0.4252	-0.1395	0.8894	1
DLL1	CD8 Intra Mean	1	-0.02618	-0.4151	0.3628	-0.1337	0.8939	1
FAP	CD8 Intra Mean	1	-0.03008	-0.4784	0.4182	-0.1333	0.8942	1
BCL2	CD8 Intra Mean	1	-0.02134	-0.3613	0.3186	-0.1247	0.901	1
KRAS	CD8 Intra Mean	1	0.01379	-0.2403	0.2678	0.1078	0.9144	1
PDZK1IP1	CD8 Intra Mean	1	0.03673	-0.7073	0.7808	0.09807	0.9221	1
IL17A	CD8 Intra Mean	1	-0.02653	-0.5673	0.5142	-0.09747	0.9226	1
ITGA1	CD8 Intra Mean	1	0.01688	-0.3432	0.3769	0.09314	0.926	1
RIPK3	CD8 Intra Mean	1	-0.01226	-0.2751	0.2506	-0.0927	0.9263	1
MICA	CD8 Intra Mean	1	-0.009133	-0.2206	0.2024	-0.08579	0.9318	1
EIF4EBP1	CD8 Intra Mean	1	-0.01099	-0.2721	0.2501	-0.08361	0.9335	1
ICAM3	CD8 Intra Mean	1	0.01065	-0.2475	0.2687	0.08196	0.9349	1
BBS1	CD8 Intra Mean	1	0.008012	-0.1937	0.2098	0.0789	0.9373	1
FSTL3	CD8 Intra Mean	1	0.01573	-0.3815	0.413	0.07866	0.9375	1
TNF	CD8 Intra Mean	1	-0.01574	-0.4645	0.433	-0.06969	0.9446	1
CCNO	CD8 Intra Mean	1	0.009109	-0.3348	0.353	0.05262	0.9582	1
SPP1	CD8 Intra Mean	1	-0.01748	-0.7221	0.6871	-0.04929	0.9608	1
TWF1	CD8 Intra Mean	1	-0.004563	-0.1996	0.1904	-0.04648	0.963	1
FBP1	CD8 Intra Mean	1	0.008804	-0.3846	0.4022	0.04446	0.9646	1
DPP4	CD8 Intra Mean	1	0.01108	-0.5672	0.5894	0.03807	0.9697	1
CLEC4E	CD8 Intra Mean	1	-0.01012	-0.5829	0.5627	-0.03511	0.9721	1
IL10	CD8 Intra Mean	1	-0.007044	-0.4265	0.4124	-0.03336	0.9735	1
ADORA2A	CD8 Intra Mean	1	0.005084	-0.3104	0.3206	0.03201	0.9745	1
MSH2	CD8 Intra Mean	1	-0.00207	-0.1834	0.1792	-0.02268	0.982	1
KIR3DL1	CD8 Intra Mean	1	0.0002576	-0.5929	0.5934	0.0008626	0.9993	1
