# Supplementary material for: Tumor Antigenicity and a Pre-Existing Adaptive Immune Response in Advanced BRAF Mutant Colorectal Cancers
Source: Cancers (Basel). 2022 Aug 16;14(16):3951. doi: 10.3390/cancers14163951 (PMC9405961; doi:10.3390/cancers14163951)
Supplement: Supplementary file 1 [file cancers-14-03951-s001.zip › Supplementary Table S5.csv]

Overall survival results
This table reports the signature name, log-hazard ratio (coef), 95% lower confidence of the mean limit,
95% upper confidence of the mean limit, raw hazard ratio (exp(coef)), hazard ratio standard error (coef),
z score, unadjusted significance (p-value), and significance adjusted for multiple tests (FDR).
Signature name	coef	lcl95	ucl95	exp(coef)	se(coef)	z	pvalue	padjust
TIGIT	-0,2109	-0,4289	0,007046	0,8098	0,1112	-2	0,05788	1
Lymphoid	-0,3359	-0,6945	0,02274	0,7147	0,183	-2	0,06641	1
T Cells	-0,2445	-0,5059	0,01685	0,7831	0,1333	-2	0,06671	1
IDO1	-0,1102	-0,2354	0,01508	0,8957	0,0639	-2	0,08472	1
Cytotoxicity	-0,1996	-0,4389	0,03965	0,819	0,1221	-2	0,102	1
Cytotoxic Cells	-0,2141	-0,4727	0,0444	0,8072	0,1319	-2	0,1045	1
NOS2	-0,1169	-0,2711	0,03725	0,8896	0,07866	-1	0,1372	1
TIS	-0,1727	-0,4084	0,06305	0,8414	0,1203	-1	0,1511	1
Immunoproteasome	-0,2298	-0,5597	0,1002	0,7947	0,1684	-1	0,1723	1
IFN Gamma	-0,1324	-0,3268	0,06202	0,876	0,0992	-1	0,182	1
PD-L1	-0,139	-0,3449	0,06695	0,8702	0,1051	-1	0,1859	1
APM	-0,2613	-0,6794	0,1568	0,7701	0,2133	-1	0,2206	1
NK Cells	-0,1751	-0,4686	0,1184	0,8394	0,1497	-1	0,2423	1
Apoptosis	-0,4615	-1.264	0,3414	0,6303	0,4096	-1	0,2599	1
Myeloid Inflammation	-0,1743	-0,4787	0,13	0,84	0,1553	-1	0,2616	1
PD-L2	-0,1874	-0,5167	0,1418	0,8291	0,168	-1	0,2646	1
CD8 T Cells	-0,1254	-0,3496	0,09876	0,8821	0,1144	-1	0,2729	1
Exhausted CD8	-0,1947	-0,5438	0,1544	0,8231	0,1781	-1	0,2744	1
Treg	-0,1391	-0,4066	0,1285	0,8702	0,1365	-1	0,3084	1
B Cells	-0,1104	-0,3245	0,1038	0,8955	0,1093	-1,01	0,3124	1
CD45	-0,1221	-0,3659	0,1217	0,8851	0,1244	-0,9815	0,3264	1
MAGEs	0,1034	-0,1095	0,3162	1.109	0,1086	0,9521	0,3411	1
MHC2	-0,1201	-0,3721	0,1319	0,8868	0,1286	-0,9341	0,3503	1
IL10	-0,1385	-0,4387	0,1617	0,8707	0,1532	-0,9042	0,3659	1
Hypoxia	0,2194	-0,2909	0,7297	1.245	0,2604	0,8426	0,3994	1
NK CD56dim	-0,09642	-0,3477	0,1549	0,9081	0,1282	-0,7519	0,4521	1
PD-1	-0,1069	-0,4089	0,1951	0,8986	0,1541	-0,6936	0,4879	1
Stroma	0,09123	-0,1763	0,3587	1.096	0,1365	0,6685	0,5038	1
BRCA2	-0,118	-0,5113	0,2752	0,8887	0,2006	-0,5883	0,5563	1
Endothelial Cells	0,1047	-0,2555	0,4649	1,11	0,1838	0,5697	0,5689	1
RAD51	0,09379	-0,2685	0,4561	1.098	0,1849	0,5074	0,6119	1
B7-H3	0,1176	-0,3872	0,6224	1.125	0,2576	0,4565	0,648	1
Myeloid	-0,0858	-0,4549	0,2833	0,9178	0,1883	-0,4557	0,6486	1
CTLA4	-0,0446	-0,2746	0,1854	0,9564	0,1174	-0,38	0,7039	1
Inflammatory Chemokines	-0,04658	-0,3094	0,2163	0,9545	0,1341	-0,3473	0,7283	1
DC	-0,04909	-0,3296	0,2315	0,9521	0,1431	-0,3429	0,7316	1
Glycolytic Activity	0,1426	-0,6796	0,9649	1.153	0,4195	0,34	0,7339	1
TGF-Beta	-0,05312	-0,3618	0,2556	0,9483	0,1575	-0,3373	0,7359	1
Proliferation	0,06303	-0,3245	0,4506	1.065	0,1977	0,3187	0,7499	1
Mast Cells	0,03298	-0,1869	0,2528	1.034	0,1122	0,294	0,7687	1
TH1 Cells	-0,03937	-0,3086	0,2299	0,9614	0,1374	-0,2866	0,7744	1
MSH2	-0,08319	-0,6718	0,5054	0,9202	0,3003	-0,277	0,7818	1
Neutrophils	-0,03563	-0,332	0,2608	0,965	0,1512	-0,2356	0,8137	1
IFN Downstream	-0,03633	-0,3772	0,3046	0,9643	0,1739	-0,2089	0,8346	1
ARG1	0,01515	-0,1326	0,1628	1.015	0,07536	0,201	0,8407	1
MLH1	-0,01878	-0,2874	0,2499	0,9814	0,1371	-0,137	0,8911	1
BRCA1	-0,02011	-0,3728	0,3325	0,9801	0,1799	-0,1118	0,911	1
ATM	-0,02571	-0,5576	0,5062	0,9746	0,2714	-0,09474	0,9245	1
Macrophages	0,007124	-0,2795	0,2937	1.007	0,1462	0,04872	0,9611	1
